# Supplementary material for: Raman fingerprint of two terahertz spin wave branches in a two-dimensional honeycomb Ising ferromagnet
Source: Nat Commun. 2018 Nov 30;9:5122. doi: 10.1038/s41467-018-07547-6 (PMC6269484; doi:10.1038/s41467-018-07547-6)
Supplement: Supplementary file 2 — Source Data Figure 2b-e [file 41467_2018_7547_MOESM2_ESM.txt]

wavenumber	60K	55K	50K	45K	40K	35K	30K	25K	20K	15K	10K
39.5262	52.1739	29.3657	44.2073	46.5217	49.085	49.9079	50	48.4689	26.4593	47.5081	47.8261
39.872	52.1739	29.3657	44.2073	46.5217	49.085	49.9079	50	48.4689	26.4593	47.5081	47.8261
40.2192	53.0435	35.0178	50.729	53.4783	56.0415	49.4731	58.2609	51.7391	29.9376	58.2609	64.3478
40.565	53.1471	39.8004	48.5551	56.6453	52.998	52.9513	50.8696	56.5217	28.1985	52.6087	56.087
40.9107	59.6688	53.2787	52.0334	57.9496	47.7807	54.2557	53.0435	56.5217	32.9811	61.8559	56.9565
41.2564	55.2174	31.5396	48.5551	54.7826	52.1285	52.5166	51.7391	58.6957	28.6332	56.5217	53.4783
41.6036	57.3913	35.0178	47.6855	54.9062	54.7372	50.7774	55.5426	51.3043	28.6332	54.3478	54.3478
41.9493	56.5217	34.5831	48.9899	54.0366	50.8696	48.6035	55.5426	52.1739	39.9376	58.8124	55.6522
42.2949	58.2609	36.757	48.5551	55.6522	53.4783	55.56	55.1078	60.8696	34.7202	53.913	50
42.6406	55.2174	43.7135	48.1203	55.2174	50	49.4731	50	53.0435	35.5898	56.5217	57.8261
42.9862	61.3043	40.2352	48.5551	55.2174	56.4763	56.5217	54.7826	62.6087	38.1985	53.913	58.2609
43.3333	62.1739	41.9744	53.7725	54.7826	55.172	53.3861	56.4122	58.4689	36.4593	56.2037	63.913
43.6789	59.5652	38.9309	60.8696	56.6453	53.913	51.2122	56.4122	56.9565	23.8506	61.3043	57.3913
44.0245	57.3913	37.6265	45.2174	51.8627	54.7826	49.4731	59.1304	55.8602	30.3724	50.4348	62.6087
44.3701	58.2609	42.8439	49.4247	55.2174	58.6957	40	52.4992	56.9565	21.2419	58.2609	72.1739
44.7157	62.1739	51.5396	60.729	63.6018	61.6937	63.0435	57.7165	63.2515	45.5898	60.1168	64.0111
45.0627	59.1304	41.5396	58.9899	59.5652	55.172	54.2557	56.847	49.7733	31.2419	58.2609	56.5217
45.4082	62.1739	41.5396	55.9464	61.7391	56.087	51.647	60.4348	55.2174	34.7202	56.087	64.3478
45.7537	57.8261	39.3657	42.9029	56.087	46.4763	50.7774	51.7391	55.8602	37.7637	56.9565	57.3913
46.0992	58.2609	39.3657	48.9899	58.2609	49.5198	57.3913	55.5426	57.1646	31.2419	61.7391	59.5652
46.4447	59.5652	38.9309	46.816	57.3913	57.3459	53.4783	54.7826	47.8261	37.7637	57.8261	55.6522
46.7902	60	38.9309	54.3478	49.1304	52.1285	54.6905	54.7826	56.7298	34.2854	53.913	54.3478
47.1356	55.2174	45.4526	48.1203	56.087	57.3459	52.9513	59.8905	56.087	42.9811	58.6957	57.8261
47.4826	55.6522	35.0178	47.6855	54.0366	52.6087	55.9948	50.4348	54.7826	35.155	58.2609	65.6522
47.828	57.3913	41.5396	50.2942	57.8261	56.0415	55.2174	48.2609	56.087	34.2854	62.2907	62.1739
48.1734	56.5217	44.5831	49.8595	56.2105	53.913	51.647	55.5426	55.4254	34.7202	54.3478	55.2174
48.5188	46.087	44.5831	52.4682	60	53.8676	52.5166	52.6087	55.4254	29.068	60.4348	57.3913
48.8642	53.0435	40.2352	49.8595	57.9496	53.4328	52.9513	60.4348	62.8167	33.8506	59.1304	61.3043
49.2095	58.6957	40.2352	49.8595	55.2174	44.3478	59.0383	62.1739	60	35.5898	64.3478	58.2609
49.5549	51.7391	38.9309	54.6421	52.6087	54.7372	52.0818	56.5217	57.5994	34.2854	49.682	55.6522
49.9002	53.0435	41.5396	48.5551	57.0801	53.4328	53.3861	54.2383	60	32.1115	54.3478	48.2609
50.2455	53.913	40.67	55.0769	57.5149	52.6087	53.3861	52.4992	59.7733	34.7202	53.4783	54.7826
50.5923	56.5217	42.4091	46.816	47.3913	45.6522	50.3426	58.2609	56.5217	44.2854	62.1739	61.7391
50.9376	56.9565	38.9309	52.9029	52.7323	56.9111	56.9565	44.3478	53.6863	30.8072	60	55.6522
51.2829	56.087	42.4091	49.8595	55.2174	56.9111	48.6957	56.4122	59.1304	36.8941	57.8261	56.9565
51.6281	50.1036	38.9309	56.5217	56.5217	57.7807	48.1687	57.7165	53.2515	37.7637	59.2472	58.6957
51.9733	62.2775	41.5396	58.6957	55.2174	43.8676	53.913	54.2383	51.7391	38.1985	61.3043	54.7826
52.3186	60.1036	38.9309	47.2508	56.9565	53.8676	53.913	55.1078	54.5559	35.5898	59.1304	58.2609
52.6638	53.4783	53.2787	50.729	57.5149	52.1739	48.6035	57.2818	53.913	34.7202	56.5217	55.6522
53.009	56.9565	43.7135	53.7725	56.5217	56.9111	50.7774	60.76	52.6087	27.3289	55.6522	59.1304
53.3541	55.6522	38.9309	54.6421	52.6087	52.5633	52.6087	52.1739	58.4689	34.7202	57.8261	42.6087
53.6993	61.3043	39.3657	49.4247	56.087	50	53.8209	60.3252	57.5994	36.4593	57.8261	58.6957
54.0444	55.2174	44.1483	58.5551	53.167	55.6067	51.647	59.4557	55.6522	42.9811	50.1168	54.7826
54.3896	59.5652	39.8004	50.2942	58.3844	55.172	61.3043	60.76	54.1211	45.155	54.7826	58.2609
54.7347	58.2609	40.67	52.4682	57.5149	57.7807	51.2122	53.0435	54.1211	35.5898	56.087	52.272
55.0798	60	38.0613	50.729	57.8261	54.3024	55.6522	54.3478	52.6087	34.7202	58.6957	56.9565
55.4249	60.4348	42.8439	52.4682	57.0801	50.3894	52.9513	58.6957	55.6522	30.8072	55.2174	57.3913
55.7699	49.1304	42.8439	51.5986	55.6522	56.4763	52.6087	59.5652	54.7826	30.8072	55.6522	56.5217
56.115	59.1304	52.4091	50.729	58.6957	56.4763	49.5652	48.6957	59.7733	36.4593	55.6522	62.1739
56.46	44.7826	45.0178	47.6855	54.0366	53.8676	46.4296	58.1513	54.9907	30.8072	52.7255	59.5652
56.8051	54.7826	34.5831	46.9565	54.3478	56.9111	51.2122	56.847	55.4254	39.9376	54.8994	60
57.1501	56.9565	42.4091	28.9899	61.3043	56.5217	54.2557	59.8905	54.9907	33.8506	56.9565	60
57.4951	50.8696	45.0178	54.6421	60.8696	55.172	53.8209	57.7165	64.5559	30.3724	63.0435	59.1304
57.84	79.5652	60.67	71.5986	72.1739	77.3459	66.8644	74.7826	80.6428	53.4158	75.6522	76.9565
58.185	63.4783	41.9744	52.0334	60.8696	57.7807	55.2174	66.4122	57.3913	44.7202	55.3342	60.8696
58.53	66.6253	41.9744	56.816	65.3409	56.0415	61.3043	64.2383	59.5652	37.3289	63.0435	56.087
58.8749	59.5652	44.1483	52.9029	65.6522	60.3894	60.3426	64.7826	59.3385	34.7202	55.6522	64.4459
59.2198	60.8696	43.2787	61.5986	63.4783	58.2609	52.5166	61.1948	48.6957	49.9376	53.1602	56.9565
59.5647	71.7391	43.2787	53.3377	63.0435	57.3459	57.734	69.5652	57.1646	44.2854	63.913	65.7503
59.9096	71.3043	43.2787	52.4682	57.5149	62.998	56.8644	70.3252	60.2081	45.155	60.9863	55.2174
60.253	72.1739	43.2787	56.816	68.6957	53.8676	59.1304	73.0435	59.3385	48.6332	63.4783	60
60.5978	68.7993	51.9744	51.5986	57.9496	53.913	65.56	67.3913	54.5559	51.6767	67.8261	68.2609
60.9427	75.321	49.3657	58.9899	65.6522	62.1285	66.5217	76.5217	55.6522	54.2854	68.8124	73.913
61.2875	80.4348	41.5396	47.2508	67.0801	58.6502	62.1739	81.6296	62.1739	56.0245	53.4783	56.5217
61.6323	81.3043	61.5396	63.7725	70.1236	56.9565	69.5652	85.2174	67.8261	58.6332	67.3913	76.6198
61.9771	84.4514	55.4526	65.2174	77.5149	66.5217	67.2992	91.1948	74.5559	68.1985	57.8261	78.359
62.3219	91.4079	64.1483	68.5551	76.2105	72.1285	66.4296	97.3913	63.6863	60.3724	66.9565	79.6633
62.6666	90.4348	65.0178	70.2942	77.9496	64.3024	66.5217	106.522	70.6428	61.6767	76.5217	85.7503
63.0114	99.1304	65.4526	76.9565	78.8192	71.2589	71.3043	106.847	77.1646	72.5463	74.7826	85.2174
63.3546	111.304	77.6265	83.7725	86.2105	81.3043	76.9565	108.696	71.9472	86.0245	82.6087	76.087
63.6993	106.087	85.0178	85.5116	85.7757	76.5217	76.9565	108.261	76.295	82.6087	75.2174	69.5652
64.0441	105.652	73.7135	78.1203	83.167	77.3913	85.1253	112.174	76.7298	83.0435	83.0435	77.8261
64.3887	129.565	67.1917	84.6421	73.167	80.3894	85.6522	116.522	76.5217	76.0245	76.087	72.6087
64.7334	123.043	81.1048	89.8595	97.0801	83.0435	82.6087	123.369	79.3385	83.0435	87.3913	82.272
65.0781	118.696	80.67	72.9029	94.9062	84.3024	77.2992	120	73.6863	93.4158	90.4348	73.0435
65.4212	128.364	79.3657	94.6421	95.2174	82.1285	81.3043	121.304	80.2081	99.5652	90	83.913
65.7659	122.712	79.8004	93.0435	87.9496	85.6522	83.0435	123.913	76.295	93.4158	75.2174	78.2609
66.1105	133.582	91.9744	75.0769	94.4714	80.8241	80	118.261	79.1304	92.1739	75.6522	77.8261
66.4551	123.582	85.8874	89.8595	88.3844	84.7372	76.087	122.174	86.295	83.4783	85.6522	74.7826
66.7997	121.304	91.1048	97.6855	104.906	82.1739	93.4783	125.217	87.1646	98.6957	81.7391	80
67.1427	141.739	93.7135	101.599	103.167	91.3043	90.7774	126.087	87.8261	101.739	89.5652	80.4348
67.4873	126.087	90.2352	103.773	104.906	81.3043	96.8644	120.87	87.1646	96.0245	89.1304	90.9676
67.8318	123.478	89.8004	90.729	99.254	83.4328	88.2609	119.13	83.4783	101.677	95.6522	74.7826
68.1763	140.87	84.5831	95.5116	96.6453	89.085	91.7391	120	86.087	102.609	86.087	79.5652
68.5209	143.478	95.8874	91.1638	106.211	84.3478	85.6522	133.913	84.1211	99.5028	93.913	86.087
68.8638	136.957	83.2787	101.599	98.8192	98.2609	86.5217	125.217	84.5559	98.6332	92.6087	76.6198
69.2083	133.478	91.9744	96.5217	111.304	91.6937	91.3043	138.696	80	98.2609	94.8994	82.272
69.5528	140.435	90.67	94.6421	102.732	96.4763	92.0818	135.652	85.4254	106.459	100.87	90.4348
69.8972	144.783	101.105	102.468	112.732	95.2174	87.8261	129.13	81.5124	100.807	91.3043	83.1416
70.2402	138.261	100.67	101.599	105.776	88.2154	83.8209	116.087	92.382	97.3289	90.8696	85.2174
70.5846	126.087	91.1048	106.381	101.428	90	84.3478	127.826	91.0776	99.1304	88.8124	83.1416
70.929	142.174	90.67	90.729	102.297	92.1285	91.2122	122.174	88.4689	102.981	87.8261	81.3043
71.2734	148.364	94.5831	112.609	107.95	96.5217	86.9565	135.977	88.4689	104.348	94.7826	83.0435
71.6162	143.582	88.9309	101.164	106.211	99.9546	95.2174	122.609	92.6087	99.9376	87.8261	76.5217
71.9606	135.652	105.453	105.946	126.211	88.6957	94.3478	123.478	94.1211	91.6767	96.9565	79.1304
72.305	139.13	91.5396	104.348	104.906	94.7372	98.2609	130.435	89.7733	92.1115	85.2174	81.8372
72.6478	141.843	107.627	110.294	112.732	93.8676	95.9948	133.804	86.295	99.5652	99.5652	81.7391
72.9921	143.478	95.8874	91.5986	107.95	92.998	94.6905	124.783	78.2609	92.5463	92.6087	82.1739
73.3364	141.304	81.1048	112.609	104.037	95.2174	90.8696	134.783	92.8167	103.851	90.5515	82.1739
73.6792	142.712	108.061	110.294	110.558	93.8676	90.4348	135.652	91.9472	90.3724	92.1739	83.0435
74.0234	150.87	95.4526	105.512	117.826	97.8261	98.6035	128.696	84.1211	94.2854	98.6957	87.8261
74.3677	146.087	108.061	112.468	117.95	105.217	91.7391	130	97.1646	102.112	99.5652	94.7826
74.7104	145.217	91.9744	123.773	115.341	111.739	91.3043	130.435	94.1211	106.459	105.217	102.174
75.0546	150.104	115.887	115.652	122.297	117.346	126.522	152.609	137.599	137.391	143.043	150.87
75.3989	153.147	93.2787	116.816	137.08	174.302	192.951	240.87	242.382	251.242	270.87	383.576
75.7415	140.435	105.887	124.348	148.384	197.826	244.69	295.108	288.261	362.112	390.552	381.739
76.0857	150.973	111.54	125.077	131.739	132.609	147.391	237.282	192.382	248.198	267.391	171.739
76.4299	147.93	105.018	111.599	131.304	123.868	125.56	189.021	151.947	152.174	157.391	139.13
76.7725	150.104	100.67	116.816	121.863	105.217	116.087	165.108	135.86	132.546	144.783	116.087
77.1167	144.451	114.583	114.783	120.558	103.868	103.043	149.13	115.86	122.112	130.435	122.707
77.4608	155.756	110.235	119.425	142.732	110	120.435	163.478	117.165	119.938	120.986	104.783
77.8034	166.191	121.105	128.12	135.341	107.391	110.435	143.913	112.382	114.72	117.391	103.142
78.1475	154.783	109.8	126.381	125.341	102.563	100.435	143.913	104.121	108.198	96.9565	101.304
78.49	147.826	103.279	115.077	118.819	106.042	104.69	135.217	94.9907	90.8072	97.3913	103.576
78.8341	143.913	103.279	114.642	119.689	91.3043	93.8209	143.913	102.817	87.7637	108.378	96.9565
79.1766	139.565	95.0178	108.12	110.124	110.389	93.4783	135.977	94.5559	98.1985	102.609	92.6087
79.5207	130.973	95.8874	107.251	121.428	103.913	98.1687	131.304	96.7298	89.5028	98.2609	90.0981
79.8647	133.478	91.9744	109.425	116.211	97.8261	87.3913	133.043	91.0776	87.7637	103.043	87.3913
80.2072	151.408	102.844	109.565	115.341	96.9565	93.4783	137.826	92.382	90.8072	103.043	89.1304
80.5511	135.321	98.9309	112.468	112.174	96.9111	96.5217	141.63	90.6428	94.7202	106.522	89.1304
80.8936	135.321	110.235	114.642	113.602	99.5198	93.4783	137.282	88.6957	98.1985	107.826	92.1739
81.2376	147.826	88.9309	115.217	112.732	102.563	83.913	140.76	99.1304	93.8506	89.1304	96.087
81.58	150.87	105.887	112.174	119.254	102.609	100.343	125.652	101.739	103.851	110	96.6198
81.9239	141.304	94.5831	110.729	117.95	97.3913	92.6087	136.412	96.295	102.981	100	87.8261
82.2663	140.973	97.6265	101.164	113.167	102.128	103.478	127.717	87.5994	101.242	95.2174	86.5217
82.6102	142.712	98.0613	112.468	107.515	99.5198	95.2174	126.957	98.6957	93.8506	103.913	88.2609
82.9541	146.957	115.018	112.903	106.645	86.9111	87.8261	138.261	95.8602	96.4593	100	89.6633
83.2964	132.174	96.3222	106.381	108.819	95.6067	94.6905	140.87	93.6863	88.1985	99.1304	83.4783
83.6403	149.234	104.583	108.99	117.95	104.302	97.8261	137.391	91.3043	86.4593	100.435	89.1304
83.9826	134.451	101.974	111.599	120.124	103.043	85.6522	137.282	82.8167	91.6767	96.5217	93.4783
84.3264	154.348	115.887	118.696	109.689	105.172	91.2122	134.348	95.8602	90.8072	104.348	91.7391
84.6687	140.87	98.9309	110.294	120.558	91.2589	95.2174	125.652	93.913	97.3289	101.304	88.6957
85.011	144.451	107.192	111.164	104.037	104.302	101.647	130.435	91.5124	86.0245	93.913	83.0435
85.3548	151.843	97.1917	104.783	115.217	96.9111	97.8261	133.913	101.739	101.677	93.913	89.2285
85.697	143.478	120.235	106.381	115.776	98.6502	94.3478	128.261	92.382	91.2419	105.652	85.2174
86.0408	132.609	104.148	111.304	115.341	101.694	94.3478	129.456	87.1646	92.1115	100	75.6522
86.383	155.321	109.8	94.2073	120.993	97.3913	103.478	145.977	95.4254	94.7202	103.478	93.913
86.7267	140.87	115.887	113.773	122.732	102.174	100.435	143.043	91.7391	99.9376	94.3478	85.6522
87.0689	154.017	111.974	116.816	112.297	105.172	96.4296	139.565	101.947	95.5898	91.3043	94.3478
87.4126	141.843	99.3657	114.348	114.037	100	102.609	128.261	101.512	92.9811	98.2609	84.3478
87.7548	137.391	95.4526	119.859	113.602	100.435	93.0435	129.021	93.6863	90.8072	98.6957	80
88.0984	153.478	121.54	113.773	123.167	111.739	95.2174	145.652	98.0341	102.981	96.9565	94.8807
88.4406	141.739	105.018	113.338	105.776	96.087	92.5166	137.826	94.3478	100.372	100.435	97.3913
88.7827	151.739	106.322	116.381	122.297	98.2609	91.3043	131.739	92.8167	97.7637	102.609	87.3913
89.1263	143.043	104.148	119.565	114.471	100.87	104.783	136.412	91.9472	86.0245	104.783	92.1739
89.4684	152.712	111.105	114.207	127.08	101.259	94.3478	133.478	93.0435	102.546	97.3913	98.2609
89.8119	142.174	110.235	107.251	115.341	96.9111	98.6035	136.522	100.208	97.7637	99.1304	104.348
90.154	141.843	107.192	116.381	110.993	104.302	96.4296	137.282	101.078	105.59	105.652	88.2609
90.496	134.886	115.453	121.164	128.819	114.302	108.696	140	97.1646	99.9376	102.174	99.1304
90.8396	151.843	101.105	116.087	108.384	104.737	95.2174	140.325	102.817	86.4593	101.739	98.6957
91.1816	144.886	103.713	119.859	123.602	96.0415	103.821	132.609	101.078	95.155	100.87	93.4783
91.5236	147.06	109.8	105.512	110.993	107.391	98.6035	127.282	102.382	87.3289	102.609	97.4894
91.8671	144.451	109.8	119.859	116.211	104.737	96.8644	131.304	96.7298	95.5898	96.2037	86.9565
92.209	147.826	113.279	117.826	127.515	97.3459	100	130	96.7298	91.2419	98.2609	85.6522
92.5525	144.017	113.713	112.903	132.297	104.783	103.043	127.282	94.5559	99.068	100	96.5217
92.8944	152.609	107.192	111.304	121.863	103.043	91.7391	141.63	92.382	92.9811	98.6957	94.3478
93.2364	141.843	115.453	110.294	129.689	110.389	99.5652	140	104.121	87.7637	101.856	88.6957
93.5798	135.217	124.583	118.12	126.211	103.433	95.56	128.261	93.2515	91.6767	90.8696	98.6957
93.9217	136.625	108.496	110.87	119.254	104.302	88.2609	125.543	94.3478	82.9811	102.609	95.6522
94.2636	142.174	119.366	117.251	123.478	104.348	100	130.325	96.9565	98.6332	110.87	95.2174
94.6069	146.957	109.366	127.826	134.471	105.652	97.734	134.673	105.425	92.5463	104.783	103.478
94.9488	145.217	123.713	132.903	128.819	108.261	100.343	139.89	95.8602	89.5028	114.465	97.8261
95.2906	140	114.148	120	121.428	104.302	103.478	124.348	108.034	92.9811	101.739	92.1739
95.6324	151.304	114.583	128.696	121.863	109.085	100	131.739	103.043	86.8941	103.16	98.6957
95.9757	149.234	121.54	129.13	124.906	110.389	101.739	141.304	106.295	98.6332	108.696	102.174
96.3175	147.06	129.366	125.512	124.471	103.433	93.0435	126.412	102.174	89.068	108.696	95.2174
96.6593	153.913	97.6265	119.859	132.297	107.826	94.7826	126.412	103.686	102.112	103.913	100
97.0026	142.174	111.974	119.425	115.341	105.172	103.478	142.934	109.13	100.372	110.87	102.609
97.3443	149.13	121.105	120.294	136.211	113.433	105.652	131.304	95.4254	103.416	115.334	102.174
97.686	146.625	121.105	131.599	131.863	113.868	101.739	129.89	108.469	81.6767	102.609	100
98.0278	146.522	119.366	129.13	129.689	110.87	112.082	131.195	100	103.851	109.13	104.783
98.371	158.261	123.279	126.087	136.645	111.694	95.6522	114.783	87.3913	97.3289	116.087	106.957
98.7126	150.538	119.366	126.381	143.602	112.563	106.087	144.783	95.4254	89.9376	96.9565	108.359
99.0543	155.756	138.061	133.338	145.652	121.739	115.56	150.87	111.512	109.503	113.478	105.217
99.396	155.652	133.279	119.859	143.043	114.737	106.957	140.325	104.556	111.242	103.478	109.663
99.7376	156.191	129.8	126.381	138.384	121.259	121.212	143.804	119.773	109.938	120	110.87
100.081	163.913	127.627	128.12	134.037	119.085	111.647	135.543	111.512	100.372	109.565	115.75
100.422	150.104	122.409	124.207	135.776	112.563	106.087	139.13	107.599	99.068	105.217	108.696
100.764	150.87	121.105	123.338	128.384	113.868	100	146.957	120.643	106.459	117.826	100.435
101.106	168.261	141.105	139.565	155.341	110.87	110.435	151.195	121.947	113.851	125.769	117.924
101.447	179.669	154.148	143.773	142.732	119.52	118.604	152.174	129.13	107.329	122.609	122.174
101.79	199.565	163.279	158.261	158.384	139.955	113.043	156.847	121.739	116.894	121.739	119.229
102.132	202.174	179.8	175.652	192.732	141.739	125.217	160.76	152.817	128.633	146.957	129.565
102.473	241.739	224.583	212.609	215.776	182.128	168.261	180	177.599	131.677	172.174	166.522
102.815	264.783	287.192	258.696	280.124	261.304	223.043	240	263.043	222.546	254.783	266.62
103.156	272.278	284.583	277.686	308.384	318.65	321.739	378.586	374.121	361.242	384.465	451.837
103.498	245.756	227.627	238.696	278.384	278.215	278.261	315.977	330.208	324.72	392.725	382.174
103.841	224.348	211.974	191.599	226.645	207.346	183.386	220.76	230.208	214.285	234.03	210.533
104.182	197.391	185.887	180	193.167	170.824	145.995	174.783	183.043	139.068	182.174	162.174
104.524	191.408	170.235	181.599	189.565	164.783	130.435	161.195	165.425	109.938	146.087	156.185
104.865	200.87	178.496	150.729	182.297	166.042	139.565	166.087	159.338	131.677	152.174	153.913
105.206	203.043	185.453	184.783	195.776	167.346	119.13	157.391	161.512	121.242	153.478	153.913
105.548	202.278	189.366	175.946	196.645	164.302	130.87	143.913	174.348	128.633	146.957	155.652
105.889	224.783	202.844	202.609	231.304	175.217	149.565	176.847	174.348	152.981	164.348	163.478
106.232	279.565	284.148	270.729	284.037	218.696	185.217	210	218.261	171.677	215.652	235.217
106.573	390	415.887	368.12	405.217	323.868	278.169	271.304	311.512	235.155	289.565	359.13
106.915	649.669	743.713	608.696	665.776	518.65	426.864	410.87	511.512	404.72	438.696	505.315
107.256	1360.97	1573.71	1376.96	1460	1240.82	1105.13	931.739	1242.82	920.87	1068.26	1117.05
107.597	1629.23	1701.3	1913.04	2058.7	2025.61	1997.73	1981.74	2185.86	2303.48	2305.33	2502.71
107.939	766.191	773.713	875.077	1058.7	1049.95	1001.3	1224.24	1322.82	1444.78	1584.9	1407.49
108.28	563.043	638.061	632.903	708.696	621.259	551.739	584.783	636.957	622.609	702.174	700.435
108.621	708.799	774.148	758.12	822.297	738.65	662.951	681.304	695.425	773.851	816.522	825.217
108.962	530.104	478.931	541.304	543.478	471.694	413.478	470.435	501.947	443.478	568.261	451.304
109.304	285.652	264.148	272.033	310	223.868	193.913	223.478	244.121	207.391	226.522	197.391
109.645	216.087	196.322	210.729	225.217	181.694	151.647	179.565	170.435	149.13	182.174	147.826
109.986	200.87	191.105	178.99	196.211	166.476	127.391	156.847	165.86	129.938	164.348	145.217
110.327	211.843	194.583	200.729	191.863	162.998	137.734	162.609	146.957	127.764	153.043	136.522
110.668	203.147	164.583	170.435	191.304	149.13	145.125	161.63	146.087	113.416	143.043	120
111.009	174.451	157.826	149.425	183.043	155.217	133.913	146.522	139.13	116.025	156.087	108.696
111.351	176.957	168.931	156.957	172.174	153.478	143.913	156.522	144.783	126.894	156.957	135.652
111.692	174.886	164.583	162.033	170.124	141.694	135.56	155.977	128.696	120.372	144.783	134.348
112.033	181.304	150.235	152.468	161.304	143.868	143.821	145.977	144.783	128.633	148.261	126.087
112.374	184.783	155.018	156.816	165.776	144.302	136.864	135.217	143.913	119.503	148.812	129.565
112.715	181.408	159.8	169.425	164.906	150	149.038	162.064	147.391	122.981	157.826	134.348
113.056	188.261	168.931	155.077	174.783	149.955	139.13	166.847	138.034	112.981	163.16	140.435
113.397	175.321	146.757	152.903	178.261	147.391	134.783	152.609	147.391	117.764	144.465	126.522
113.738	183.478	154.148	168.261	172.732	156.911	134.783	163.804	146.957	124.348	157.508	144.783
114.079	172.278	195.018	169.859	195.341	157.346	161.304	172.609	162.817	146.894	184.348	160.435
114.42	180.435	173.713	187.251	210	175.652	163.478	168.696	166.957	166.459	186.204	190
114.761	196.522	183.279	192.174	200.87	176.042	164.348	172.064	164.991	168.198	175.334	169.13
115.102	196.191	190.235	178.261	190.87	145.217	149.13	170.87	158.904	147.764	171.421	144.783
115.443	190.87	175.887	168.99	192.609	145.217	152.517	164.783	154.121	136.894	166.204	132.174
115.784	178.696	166.322	160.294	170	151.739	133.478	154.783	138.469	141.304	147.073	131.304
116.125	180	163.713	154.348	157.08	157.781	128.604	147.826	134.121	129.13	131.856	116.522
116.466	175.652	153.279	147.251	158.696	146.042	126.957	158.261	134.556	130.435	143.595	136.522
116.807	182.278	165.018	153.043	164.783	139.085	134.69	146.522	138.469	149.13	137.508	122.609
117.148	169.13	152.844	162.468	173.043	139.565	138.604	145.652	139.773	126.459	142.725	127.826
117.488	166.522	151.105	155.652	163.167	140.389	125.217	147.826	131.947	134.348	140.986	130.435
117.828	170.973	158.061	162.033	164.471	136.042	137.391	150	125.425	139.068	160.986	122.174
118.169	176.522	156.757	154.207	170.993	146.522	133.821	156.087	130.643	125.155	146.639	126.522
118.509	178.364	157.192	165.512	175.652	159.13	136.087	149.565	138.034	128.696	138.812	118.696
118.85	162.712	143.279	155.946	158.696	137.826	132.609	157.826	138.904	132.546	148.812	124.783
119.191	172.174	156.757	155.217	172.297	150.389	144.348	153.804	142.817	139.13	142.291	130
119.532	180	160.67	159.565	178.261	153.478	148.261	142.499	145.86	146.957	135.769	123.913
119.873	184.017	152.409	163.338	173.602	150.87	144.348	153.804	134.991	125.652	130.117	123.043
120.213	178.799	152.409	147.686	165.652	146.476	145.125	147.282	124.991	129.068	143.16	120.435
120.553	163.478	166.322	173.043	180.435	157.826	134.348	155.977	126.73	137.329	148.812	137.826
120.893	183.582	168.496	170	192.609	160.389	141.304	157.282	148.034	140.87	157.943	127.391
121.234	185.756	162.409	161.164	176.211	162.128	140.87	145.217	148.469	118.633	139.682	130.87
121.575	174.451	168.496	181.599	176.957	164.302	156.864	154.348	151.947	142.112	153.16	134.348
121.915	194.348	177.627	176.957	197.391	178.65	162.174	160	151.947	134.285	166.204	139.565
122.256	187.391	184.148	188.99	202.609	171.304	168.696	166.522	176.295	139.503	160.117	152.609
122.595	193.147	195.018	190.729	199.13	174.783	149.13	171.304	151.947	150.435	146.204	138.696
122.936	192.278	194.783	198.12	214.037	180.389	166.522	176.412	168.034	135.59	162.725	146.522
123.276	204.348	201.974	197.686	212.174	189.955	162.517	186.847	165.425	143.851	164.03	166.522
123.617	208.364	190.235	215.512	231.739	185.607	180.87	186.522	193.686	168.633	199.13	156.957
123.958	205.217	204.583	223.773	260.87	240	211.304	210.435	246.522	199.503	207.508	212.174
124.297	229.669	244.148	255.652	337.391	357.391	340	320.435	404.121	336.522	360.552	344.348
124.637	250.538	293.279	305.077	608.696	1257.39	1285.65	1037.39	1673.48	1175.65	1461.74	1580.43
124.978	272.712	300.235	379.425	1072.73	3364.35	4599.91	4793.91	5979.77	6330.81	6774.46	8023.48
125.318	276.625	291.974	393.478	838.819	2329.95	3423.04	5064.24	5837.6	7631.3	8632.29	7812.27
125.657	283.478	325.453	375.946	558.819	781.739	950.435	1463.48	1883.69	1918.7	2386.64	1944.35
125.998	298.261	322.409	377.686	502.732	472.174	523.478	651.739	785.86	785.217	892.291	808.696
126.338	275.217	316.757	354.642	451.863	397.346	439.473	537.717	574.121	672.546	721.856	722.707
126.679	271.304	308.496	354.348	403.478	335.652	320.777	391.304	433.686	432.609	518.261	484.348
127.018	293.582	329.366	363.773	423.913	396.911	402.951	439.89	466.73	469.503	549.682	584.783
127.358	305.652	326.757	360.729	421.739	364.302	366.957	441.195	487.599	560.372	601.421	577.489
127.699	313.478	305.453	358.696	407.391	334.737	330	348.261	408.034	406.894	469.682	452.174
128.039	292.174	320.235	358.555	397.826	353.478	399.038	423.043	471.947	537.764	591.856	627.826
128.378	334.783	346.757	371.304	435.652	373.913	397.391	422.064	489.338	512.174	594.465	576.522
128.718	394.451	422.409	435.946	495.217	417.826	478.604	464.673	530.643	597.764	654.899	707.826
129.059	470.435	467.627	540.294	495.652	422.174	461.304	479.565	537.165	573.416	636.957	618.261
129.398	371.739	356.087	415.077	426.957	326.957	332.174	408.261	382.382	403.043	437.073	403.142
129.738	289.234	311.974	337.686	353.478	253.913	246.864	267.391	289.565	257.329	280.552	279.565
130.078	283.478	284.148	312.609	349.13	273.478	228.261	249.565	250	233.043	266.957	284.348
130.417	250.973	248.931	285.512	300.87	234.348	200.343	210.325	221.078	206.459	226.204	220.87
130.757	236.522	218.496	224.207	255.217	202.609	182.174	202.064	180.435	175.155	207.508	173.043
131.098	216.522	205.453	221.164	239.13	202.998	179.473	171.195	176.087	157.329	175.769	190.968
131.436	211.408	205.018	214.207	233.913	208.215	160.777	170	161.512	145.155	153.595	165.315
131.777	193.478	178.496	197.826	205.776	179.52	150.777	160.325	153.686	138.633	157.943	169.663
132.117	193.582	177.627	195.512	200.87	180.824	148.261	155.543	140.208	128.198	166.087	140.87
132.456	189.565	164.583	193.478	196.087	171.304	161.647	157.717	157.599	144.285	155.652	133.478
132.796	176.957	188.261	177.251	200	156.911	149.13	153.913	142.817	143.043	153.16	132.174
133.136	179.669	173.279	175.946	186.957	173.478	142.082	149.89	139.338	127.329	136.522	126.087
133.475	182.712	175.887	165.946	196.211	161.259	152.082	155.543	132.817	132.112	147.943	133.913
133.815	187.495	161.974	173.338	191.739	168.696	131.739	167.717	145.425	123.416	138.812	125.217
134.153	178.696	166.322	164.207	192.609	155.652	146.864	145.652	141.512	134.72	141.421	120
134.494	152.174	161.974	152.903	180.124	151.259	134.783	137.282	139.773	114.72	135.652	116.087
134.834	171.304	160.235	152.033	173.478	148.65	139.908	149.456	145.217	125.59	139.682	135.217
135.172	164.348	157.192	142.903	174.471	152.998	141.647	156.847	144.121	121.677	136.204	126.522
135.512	159.669	148.496	151.164	154.037	137.346	125.56	131.63	142.609	126.522	132.609	125.652
135.851	145.652	138.061	148.555	170.87	142.128	132.082	151.739	136.73	121.677	127.508	126.522
136.191	165.217	156.757	159.565	153.913	152.128	120.87	159.13	129.565	131.677	150	128.696
136.53	175.756	149.8	153.338	183.043	139.52	133.386	155.543	126.73	120.807	139.247	116.957
136.87	153.478	150.235	155.077	164.471	135.652	125.995	141.63	133.252	108.198	132.725	113.043
137.21	151.739	135.453	158.696	150.558	139.085	131.739	139.021	138.469	111.677	140.986	125.652
137.548	160.87	160.235	153.478	156.087	142.128	131.304	145.977	129.565	119.503	126.522	117.826
137.888	166.522	135.018	141.599	148.819	143.433	131.212	134.238	137.165	104.72	140	106.522
138.226	168.696	137.192	160	157.826	143.478	136.43	149.89	141.078	121.242	134.03	120
138.566	160.87	138.931	132.903	150.558	130.87	126.087	149.565	145.652	115.155	128.812	119.565
138.905	153.913	138.061	153.043	161.428	135.172	136.087	150	130.87	122.609	144.348	123.478
139.245	155.217	136.757	146.522	169.565	139.955	122.951	143.804	128.034	111.242	129.13	112.609
139.583	154.348	132.409	139.859	151.304	122.174	122.082	135.543	131.947	110.372	141.304	110
139.923	150	132.409	140.729	154.348	135.652	128.604	137.826	137.391	112.112	124.465	115.217
140.262	153.043	134.148	151.164	171.304	128.65	132.517	129.456	139.565	115.155	141.304	120.435
140.601	142.712	141.54	149.425	160.124	142.174	112.517	147.282	141.739	116.025	128.812	118.261
140.94	149.565	131.54	145.217	146.957	130.824	122.609	142.174	130.435	117.764	132.174	115.217
141.28	147.06	140.235	141.164	153.913	138.65	120.435	139.456	126.087	126.894	131.856	104.783
141.618	160	128.931	122.468	152.174	132.128	136.522	144.238	147.165	109.938	130.986	113.478
141.958	146.522	134.148	142.174	156.957	133.868	121.739	136.957	135.86	106.459	115.334	128.359
142.296	142.609	123.279	133.338	138.384	130	122.082	142.934	130.643	115.59	127.508	112.609
142.634	153.043	130.67	138.99	149.565	128.215	127.391	148.696	135.425	115.155	144.899	124.783
142.974	148.261	139.366	136.381	156.522	140.389	133.478	151.195	127.599	117.826	133.043	139.13
143.312	142.278	122.409	133.773	140.435	132.128	126.087	136.412	118.034	112.546	131.304	110.435
143.652	150	132.844	137.391	150.124	132.563	113.913	128.151	117.165	115.59	134.03	113.043
143.99	143.147	125.887	140.294	155.217	121.304	117.826	132.499	131.512	121.242	134.465	124.011
144.33	148.261	132.844	135.946	151.863	144.348	120	126.412	140.643	117.826	133.043	121.304
144.668	141.304	128.061	132.033	144.348	123.433	125.995	119.021	125.86	99.068	134.03	101.304
145.006	135.652	128.061	126.087	142.732	127.346	117.391	137.717	128.034	116.894	129.247	122.609
145.346	132.609	132.409	135.946	147.391	130.389	123.386	143.369	134.556	112.546	143.16	114.348
145.684	143.147	124.148	137.686	148.261	118.65	120.435	148.586	135.86	113.416	123.16	129.565
146.024	144.348	125.453	147.826	153.478	124.348	129.908	123.478	138.469	111.677	130.117	115.652
146.362	145.652	115.453	129.425	144.906	119.085	120.777	128.151	116.73	110.807	129.247	117.391
146.7	134.017	135.018	125.512	146.211	134.302	119.908	128.151	132.817	121.242	131.304	123.043
147.04	148.696	140.67	136.381	145.652	131.259	114.783	124.238	139.338	117.764	129.247	114.783
147.378	141.304	122.844	135.077	141.739	127.826	124.69	135.108	123.686	108.633	124.465	114.783
147.716	133.147	133.713	129.425	140.993	130	120.435	129.456	120.208	108.633	127.073	123.478
148.055	150.435	128.061	132.468	142.609	132.174	117.391	136.522	138.034	106.025	129.247	122.174
148.393	143.478	130.67	137.391	149.565	128.65	119.473	131.195	134.121	102.546	128.812	118.696
148.733	139.669	114.583	120.729	147.391	126.911	109.565	139.89	122.174	109.938	121.856	111.304
149.071	130.435	126.757	117.391	120.124	129.13	122.082	129.89	125.425	111.677	126.522	111.304
149.409	135.652	110.67	121.599	150.993	122.998	129.473	133.369	135.652	94.2854	128.696	131.837
149.748	137.391	122.409	124.642	141.863	127.346	118.604	132.064	123.686	119.068	138.378	130.533
150.086	139.13	120.67	132.033	146.087	127.346	116.864	136.522	123.252	107.764	130.87	117.391
150.424	132.174	126.757	138.12	139.13	117.346	111.647	144.238	137.165	121.739	129.682	110.435
150.762	147.391	135.887	134.207	138.261	133.433	113.043	134.238	138.696	109.068	114.465	128.261
151.101	140.538	126.322	130.294	135.776	123.868	114.783	141.195	127.165	105.155	120.552	116.957
151.439	133.478	105.887	127.251	136.957	118.696	110.435	140	133.043	115.155	123.595	114.783
151.777	137.93	128.061	126.816	136.957	109.13	118.696	129.565	114.556	116.894	134.03	116.522
152.117	135.652	130.67	128.555	135.341	122.998	119.13	137.391	128.469	107.764	121.856	118.261
152.454	137.391	126.322	133.478	134.348	123.868	111.304	125.543	124.556	107.764	128.696	118.261
152.792	144.783	117.192	112.468	138.261	121.304	108.604	134.348	133.252	103.851	129.247	124.348
153.13	135.321	124.148	138.261	146.957	129.52	128.169	131.63	130.643	107.764	127.943	121.304
153.469	133.478	125.453	118.555	133.043	117.781	119.565	133.043	128.469	108.198	133.595	114.348
153.807	133.147	115.887	123.478	143.913	125.607	113.913	139.89	125.217	115.155	129.13	112.609
154.145	130.435	124.583	122.033	133.043	110.389	109.13	116.412	121.947	105.155	120.552	114.348
154.483	137.06	126.322	132.033	142.174	129.085	115.995	131.304	118.904	115.155	134.465	111.304
154.822	134.348	125.887	122.903	139.13	124.302	124.783	125.977	121.947	112.546	128.261	119.565
155.16	133.478	121.105	125.512	139.565	117.346	118.169	133.369	136.295	104.72	130.435	127.826
155.497	136.087	109.366	131.599	129.13	116.522	115.125	130.76	126.957	98.1985	124.03	114.348
155.835	132.712	117.192	127.686	134.471	123.433	113.043	128.261	121.947	112.174	126.087	125.652
156.173	140.104	107.627	125.077	140.435	126.911	111.212	126.412	128.696	99.068	127.391	106.522
156.512	138.261	114.583	124.207	134.348	114.302	116.087	131.739	132.817	100.372	130.435	129.663
156.85	137.495	104.583	116.816	136.957	121.739	106.864	135.543	119.338	115.59	121.421	127.924
157.187	138.261	123.279	130.729	140	117.346	113.478	128.151	132.817	114.285	119.565	116.522
157.525	133.478	128.931	129.859	135.217	112.174	114.69	132.174	139.338	102.981	133.595	126.087
157.863	134.886	114.148	119.425	140.993	125.217	119.565	119.456	131.078	104.72	128.812	118.696
158.202	139.565	115.018	121.599	123.043	114.348	120.777	126.957	122.817	99.068	129.247	119.13
158.539	137.391	120.67	117.686	128.819	127.391	115.56	129.456	124.991	116.087	125.334	124.011
158.877	136.191	121.54	124.642	128.819	129.955	124.69	119.89	116.295	110.372	135.769	122.174
159.214	131.739	113.279	117.686	130.558	115.217	118.169	130.435	128.696	113.851	134.348	136.522
159.552	141.408	119.366	115.512	121.428	126.476	119.473	129.456	118.904	114.285	126.639	128.696
159.89	144.783	107.627	126.381	143.043	121.694	120.777	137.717	126.295	121.677	132.174	123.043
160.227	133.478	123.713	125.077	137.515	126.476	119.038	129.565	124.556	105.59	131.421	125.652
160.566	119.565	104.148	113.338	135.652	120.389	115.125	112.499	126.522	109.938	116.204	112.174
160.904	124.451	117.192	122.468	136.087	122.128	119.473	120	124.556	105.59	117.508	124.348
161.241	126.522	119.8	115.077	131.304	121.259	115.56	132.064	127.165	124.72	135.652	127.826
161.579	129.669	106.757	134.207	130.435	110.389	121.647	126.087	118.904	121.304	135.652	125.652
161.916	134.886	114.148	116.381	127.95	116.957	109.473	128.151	102.382	122.112	135.334	121.739
162.253	134.348	124.783	116.381	129.565	116.911	106.957	123.369	132.174	108.198	133.16	128.696
162.591	144.348	115.453	127.391	133.913	121.694	123.386	124.673	113.252	110.372	126.957	122.174
162.928	120	115.018	125.512	124.783	115.607	110.435	128.261	126.295	102.546	122.291	124.348
163.266	125.217	108.496	125.946	128.819	112.563	101.647	126.087	128.904	97.3289	130.117	126.087
163.603	133.913	111.54	112.903	142.732	116.522	108.604	131.63	129.773	115.155	124.03	125.652
163.94	138.261	121.974	124.207	130	126.087	117.299	127.717	121.078	115.59	136.087	117.391
164.278	136.191	116.757	125.512	126.211	113.043	96.087	130.435	127.165	96.8941	124.783	120.87
164.615	125.652	113.713	112.609	129.254	124.348	100.343	115.977	129.338	110.372	127.508	118.696
164.954	138.261	130.235	114.642	130.558	116.042	106.957	124.348	110.643	107.764	124.03	116.087
165.291	124.348	127.192	112.468	137.391	118.65	109.473	116.412	124.556	111.242	119.13	107.826
165.628	126.522	101.54	124.348	127.95	107.826	116.864	125.977	123.913	111.242	125.652	123.478
165.966	128.364	119.366	128.696	127.08	111.304	116.957	125.977	128.904	117.329	123.16	119.13
166.303	132.712	123.713	120.729	136.087	121.259	114.783	134.238	125.425	126.025	123.595	128.261
166.64	135.756	105.453	118.555	132.174	116.911	111.739	134.673	124.121	112.981	133.913	128.696
166.977	126.957	112.844	115.946	124.906	117.826	106.43	118.586	128.696	104.285	126.522	127.924
167.315	126.522	104.583	122.609	127.08	104.783	114.783	126.412	116.087	111.677	124.465	123.478
167.652	130.435	106.757	118.261	130.435	116.042	109.908	123.043	125.425	108.198	124.465	129.663
167.989	117.826	112.844	118.99	125.217	115.172	109.038	118.261	126.087	111.242	123.913	126.522
168.326	118.261	117.192	125.946	124.348	116.911	103.821	127.717	118.469	98.1985	127.508	125.217
168.663	127.93	102.844	113.773	127.826	99.9546	108.169	130.325	116.73	119.068	119.682	118.261
169	132.278	98.9309	126.087	125.217	117.346	110.435	136.412	131.947	103.851	130.435	134.783
169.338	123.478	124.583	107.251	134.783	119.565	103.913	125.217	122.817	115.155	119.682	132.272
169.673	127.826	118.496	126.087	137.08	109.085	119.473	126.957	130.643	115.155	135.769	137.391
170.01	119.13	107.192	117.251	117.515	119.13	107.826	119.456	114.783	105.59	116.522	120
170.347	125.652	106.322	124.642	130.124	111.739	105.56	120.76	126.73	84.7202	126.204	131.304
170.684	128.696	108.931	118.99	126.522	113.043	106.087	129.13	132.382	106.025	124.899	131.304
171.022	114.348	112.844	122.903	126.957	109.13	110	125.217	121.947	105.155	122.291	114.783
171.359	179.565	166.757	170.729	188.696	156.476	152.082	164.238	183.913	166.894	184.348	185.315
171.696	136.087	123.713	115.946	125.652	108.215	107.299	112.499	121.947	99.068	129.565	121.402
172.033	124.783	106.322	120	123.913	110.389	104.348	124.783	132.174	112.981	116.639	126.087
172.37	129.13	118.931	125.077	119.689	108.65	106.957	109.456	127.391	103.851	123.16	125.75
172.707	126.625	125.453	125.946	136.211	106.911	111.212	116.957	129.773	120.372	132.291	123.478
173.044	125.652	123.713	125.217	132.297	119.13	120.343	114.783	124.556	113.416	123.913	127.826
173.38	130.87	110.235	116.816	115.652	114.783	106.864	121.195	121.947	105.59	125.334	119.13
173.716	126.957	104.583	115.512	120.993	109.52	104.783	122.174	127.599	103.416	120.552	127.826
174.053	131.304	103.713	108.555	120.124	113.043	102.951	120.76	110.208	100.372	120.117	129.13
174.39	127.06	115.453	110.435	133.043	115.172	113.386	119.13	126.087	103.416	120.87	125.315
174.727	125.217	114.583	100.294	127.826	107.346	108.604	112.174	126.73	105.155	117.073	127.391
175.064	124.017	110.67	114.348	122.174	108.65	118.261	117.282	118.034	107.329	120.117	126.522
175.4	137.495	107.627	125.652	130.124	122.128	118.696	127.282	121.078	106.957	122.174	122.174
175.737	138.696	100.67	125.077	123.167	116.911	117.826	123.043	120.208	119.068	122.725	130.435
176.073	126.087	125.453	115.512	135.341	122.563	112.174	114.673	118.469	98.6332	125.652	121.837
176.409	128.364	109.366	113.773	119.565	112.609	100.777	120.435	110.208	90.3724	118.696	118.261
176.746	130.538	106.322	124.207	127.95	105.652	105.56	118.151	123.252	112.546	123.595	120.435
177.083	134.886	105.453	132.033	117.08	103.868	101.304	128.261	110.208	91.6767	116.087	112.174
177.42	131.739	110.67	114.642	127.391	115.607	107.826	119.89	116.295	106.894	129.247	131.304
177.757	129.234	100.67	125.946	128.384	119.13	108.169	125.543	126.522	109.503	117.073	126.62
178.092	134.348	118.931	119.425	112.732	125.217	105.56	112.934	120.208	102.112	136.204	114.783
178.429	126.522	107.192	119.425	126.211	115.652	107.734	128.586	120.208	98.6332	117.943	116.957
178.765	128.261	103.713	115.946	117.08	114.737	108.604	125.652	113.252	102.112	124.465	119.13
179.102	128.364	117.826	105.077	126.211	117.391	109.908	118.261	118.904	103.416	120.552	116.522
179.437	114.348	112.844	119.13	131.428	114.737	116.522	125.108	121.512	103.416	122.725	126.522
179.774	127.826	102.844	125.077	128.696	112.998	116.957	119.021	134.121	109.938	118.261	121.739
180.111	134.783	114.148	115.077	123.913	109.52	114.783	116.847	131.739	116.894	128.378	119.13
180.447	125.321	111.54	110.729	130.124	116.042	100	119.021	133.043	96.4593	124.03	115.217
180.782	133.043	111.54	126.816	137.826	122.609	111.304	126.957	121.512	113.851	128.261	130.098
181.119	134.017	108.931	126.087	131.863	114.783	107.391	117.391	120.643	112.546	130.117	125.315
181.456	126.957	100.235	119.859	128.819	119.52	106.957	111.63	130.208	98.6332	116.204	120
181.792	125.652	115.887	119.859	121.428	113.433	101.304	123.478	123.686	106.894	124.465	126.185
182.127	127.06	111.105	117.251	125.652	120.435	114.348	117.282	131.304	113.851	126.204	131.739
182.464	127.06	112.409	111.164	123.602	108.215	106.864	114.673	128.261	106.894	117.826	123.913
182.8	127.826	109.366	122.468	118.819	116.042	110	112.499	126.087	106.894	106.957	125.217
183.137	123.582	115.887	120.729	124.037	116.522	111.304	125.108	131.512	108.633	132.725	132.707
183.472	131.304	126.322	114.642	140.993	114.348	118.169	136.087	132.174	112.112	126.204	115.217
183.808	111.739	110.235	132.174	117.515	122.563	116.864	119.89	127.599	100	121.856	113.043
184.145	125.217	109.8	107.251	127.95	109.13	112.517	116.522	128.696	94.7202	121.304	136.957
184.48	133.582	107.192	124.642	127.391	113.868	109.565	126.522	134.556	102.112	128.378	121.739
184.816	129.13	105.887	125.217	120	114.348	104.783	123.369	130.208	96.4593	120.986	123.478
185.153	127.93	104.583	121.164	125.652	116.476	100.87	105.977	117.599	103.416	122.291	116.522
185.488	121.304	105.018	113.773	130.558	107.781	104.69	122.174	126.522	88.1985	118.261	115.217
185.824	124.348	118.061	117.251	128.819	114.348	105.217	104.673	125.425	87.3289	116.087	123.043
186.161	118.696	113.713	111.164	124.037	116.476	110.777	121.739	113.478	105.59	119.13	120
186.495	123.913	111.105	110.729	125.341	115.607	111.647	122.174	127.826	102.546	119.682	127.826
186.832	118.364	99.8004	111.164	116.957	109.085	101.647	125.108	129.13	102.546	120	124.783
187.168	130.87	110.67	125.652	116.957	121.694	112.609	119.456	124.121	100.372	132.174	106.957
187.503	132.609	116.757	127.391	129.689	115.607	107.826	120	129.13	90.8072	114.03	123.043
187.839	133.147	104.148	121.599	124.348	112.174	99.1304	116.412	127.165	104.285	122.725	117.391
188.174	135.756	109.366	111.599	124.037	109.13	103.386	115.108	109.338	87.3289	108.378	118.261
188.51	140.973	110.67	120.729	124.906	117.826	99.4731	119.021	128.696	109.938	122.725	112.609
188.847	130.538	111.54	117.686	134.037	109.085	98.6957	115.977	120.208	107.329	118.812	123.913
189.182	135.652	113.279	114.783	119.689	108.65	112.609	124.348	129.773	100.372	111.421	119.13
189.518	127.826	101.54	110.729	121.304	114.737	107.826	118.696	123.043	89.9376	120.435	116.522
189.853	128.696	111.974	121.599	139.13	107.781	98.2609	126.522	123.478	99.5028	129.682	111.304
190.189	126.191	109.366	121.164	113.478	104.783	107.826	125.652	120.208	92.5463	119.13	118.261
190.524	120.87	108.931	112.033	123.043	117.781	94.6905	112.174	127.391	95.155	120.87	120.098
190.86	114.451	126.087	113.773	133.913	117.346	111.739	114.673	131.304	103.478	122.609	123.913
191.196	127.826	109.366	114.642	131.304	116.957	110	116.412	126.73	104.72	130.552	126.087
191.531	127.06	124.148	123.043	128.261	126.476	115.652	125.977	134.348	96.8941	117.826	130
191.867	122.174	107.192	120	119.565	112.609	107.391	119.89	130.643	107.329	128.812	127.391
192.201	129.669	115.887	126.381	119.689	124.302	113.478	128.696	126.73	97.3289	121.739	126.087
192.538	133.478	121.105	114.207	138.696	112.128	111.647	119.565	127.599	112.112	126.087	119.13
192.872	134.017	108.496	121.599	126.957	108.261	109.908	115.977	133.686	104.72	122.725	122.174
193.208	126.522	111.974	112.468	124.037	119.52	111.212	106.412	126.295	109.068	136.957	128.696
193.543	126.522	111.105	115.946	132.174	117.826	114.348	120.325	139.773	96.4593	124.783	124.783
193.879	143.147	116.322	133.043	127.826	111.694	113.043	131.739	134.121	116.894	133.043	129.565
194.213	125.321	117.192	123.338	128.384	113.913	105.995	125.217	136.522	101.242	125.217	115.217
194.55	128.261	110.235	125.652	127.08	112.609	103.043	125.108	128.034	99.068	113.913	123.478
194.884	129.13	112.844	124.207	127.95	107.826	106.957	127.282	137.826	106.025	125.769	117.391
195.22	131.739	127.627	121.599	131.428	112.128	111.647	129.021	123.686	98.6332	129.13	120.435
195.555	143.913	129.366	125.217	124.348	116.911	107.734	123.043	132.382	101.242	131.856	107.924
195.891	128.696	121.739	111.164	123.478	111.304	112.517	118.586	132.609	122.112	121.856	123.043
196.225	123.913	114.148	117.251	135.652	123.043	114.256	119.021	137.165	107.329	122.725	122.609
196.561	140.435	126.322	122.903	134.906	124.348	108.169	119.89	132.382	105.59	140.435	113.913
196.895	133.043	111.54	117.686	124.471	120.824	112.082	121.195	131.947	92.9811	119.13	120.435
197.231	136.522	121.54	124.207	120	117.826	108.169	123.803	122.817	107.329	123.16	123.478
197.566	134.783	122.844	116.087	123.167	116.476	111.739	118.151	117.599	104.72	131.304	121.304
197.9	133.913	117.192	111.164	128.696	120.824	107.734	122.174	140.435	106.894	130	119.565
198.236	128.261	113.713	123.338	118.384	105.652	107.734	121.63	136.73	109.938	124.348	121.739
198.57	128.261	114.583	122.468	123.602	124.783	102.951	116.522	124.121	100.807	125.217	113.913
198.906	124.348	108.061	119.565	129.565	111.694	114.783	129.89	128.034	107.764	125.769	126.957
199.241	134.451	103.279	110.294	125.341	127.391	107.391	126.412	132.382	107.764	127.826	137.826
199.575	119.13	112.844	121.599	132.297	119.085	110	114.783	138.034	97.7637	118.812	118.696
199.911	140.435	105.887	120.294	119.565	123.433	113.821	124.673	123.252	107.329	123.043	124.783
200.245	131.408	120.235	127.251	126.957	116.042	110.343	114.673	130.208	107.764	128.261	128.261
