# Supplementary material for: Raman fingerprint of two terahertz spin wave branches in a two-dimensional honeycomb Ising ferromagnet
Source: Nat Commun. 2018 Nov 30;9:5122. doi: 10.1038/s41467-018-07547-6 (PMC6269484; doi:10.1038/s41467-018-07547-6)
Supplement: Supplementary file 3 — Source Data Figure 3b-e (1L data) [file 41467_2018_7547_MOESM3_ESM.txt]

wavenumber	parallel	cross
64.0879	215.455	226.818
64.4311	252.273	248.636
64.7758	299.091	280
65.1204	287.727	248.636
65.4651	277.273	261.818
65.8097	284.091	263.636
66.1528	332.727	279.091
66.4974	297.727	302.727
66.842	344.545	320
67.1865	325	332.727
67.5311	342.273	311.818
67.8741	318.636	306.818
68.2187	315.455	273.636
68.5632	330	296.818
68.9077	330.455	298.636
69.2521	313.182	291.818
69.5951	325	337.727
69.9395	350.909	303.636
70.284	295.455	305.909
70.6284	299.091	279.545
70.9713	332.273	278.636
71.3157	343.182	303.636
71.66	308.182	286.818
72.0029	317.273	317.727
72.3472	340.909	273.636
72.6916	318.182	280
73.0344	341.818	308.636
73.3787	357.273	251.818
73.723	361.364	295.909
74.0672	366.818	302.727
74.41	345.909	302.727
74.7542	365.909	303.636
75.0984	394.091	295.909
75.4411	390	316.818
75.7853	415.455	329.545
76.128	449.091	347.727
76.4722	449.091	343.636
76.8163	420.909	320.909
77.1589	382.727	330
77.503	366.818	292.727
77.8471	374.091	304.545
78.1897	345.909	292.727
78.5338	359.545	290.909
78.8763	343.182	313.636
79.2204	360.909	289.091
79.5629	346.818	311.818
79.9069	350	281.818
80.2509	365	282.727
80.5934	335	276.818
80.9374	350.909	275.909
81.2798	360.909	279.091
81.6237	352.727	293.636
81.9661	366.364	317.727
82.3101	329.545	277.727
82.6524	348.636	284.091
82.9963	362.273	330
83.3387	347.727	285.909
83.6825	343.182	307.727
84.0248	357.273	295.909
84.3687	379.091	302.727
84.711	354.091	327.727
85.0547	334.091	287.727
85.397	361.818	292.727
85.7408	338.182	303.636
86.083	347.727	322.727
86.4267	337.727	301.818
86.7689	381.364	312.727
87.1126	370	330
87.4548	359.091	295
87.7985	368.182	296.818
88.1406	377.727	297.727
88.4827	382.273	312.727
88.8264	364.545	285.909
89.1685	366.364	300.909
89.5121	370.909	303.636
89.8541	358.636	306.818
90.1962	380.455	312.727
90.5397	366.364	305.455
90.8818	372.273	314.545
91.2253	377.273	295.909
91.5673	348.182	311.818
91.9093	383.636	285
92.2527	385.455	319.545
92.5947	377.273	321.818
92.9366	340	295.909
93.2801	371.364	280
93.622	372.273	326.818
93.9638	346.818	294.545
94.3072	375.455	298.636
94.6491	378.182	331.818
94.9909	348.636	313.636
95.3343	357.273	311.818
95.6761	378.636	323.636
96.0179	377.727	348.636
96.3597	370.455	340.909
96.703	340.909	301.818
97.0447	363.636	326.818
97.3865	351.818	326.818
97.7282	359.091	321.818
98.0714	352.273	326.818
98.4131	366.364	342.727
98.7548	333.636	268.636
99.0965	350	359.091
99.4396	334.545	316.364
99.7813	370.909	335
100.123	354.091	331.818
100.464	330.459	334.909
100.806	370.459	330.818
101.149	431.368	346.727
101.491	372.277	381.727
101.832	346.368	354.909
102.174	363.641	356.727
102.515	331.368	326.727
102.858	310.459	374
103.2	381.368	351.727
103.541	375.005	377.636
103.883	327.277	371.727
104.224	340.005	377.182
104.566	346.368	356.727
104.907	331.368	362.636
105.25	310.459	339.909
105.591	285.459	351.727
105.933	329.55	364
106.274	335.459	370.818
106.615	451.368	474
106.957	572.732	596.727
107.298	637.277	624.909
107.639	498.641	578.545
107.981	423.186	474
108.322	362.277	400.818
108.663	365.459	404
109.006	342.277	374.909
109.347	346.368	368.545
109.688	331.368	339.909
110.03	290.459	343.545
110.371	324.095	341.727
110.712	316.368	340.818
111.053	329.55	360.818
111.394	296.368	359.909
111.735	359.55	359.909
112.076	323.186	359.455
112.417	290.005	376.727
112.759	359.55	378.545
113.1	340.459	398.545
113.441	331.368	363.091
113.782	324.095	373.545
114.123	350.459	363.545
114.464	341.368	417.636
114.805	357.277	390.818
115.144	365.459	414.909
115.485	411.368	394.909
115.826	349.55	406.727
116.167	335.459	367.636
116.508	344.095	340.818
116.849	366.368	352.636
117.19	334.095	348.545
117.531	313.186	345.818
117.871	316.368	323.545
118.212	308.186	342.636
118.553	277.277	368.091
118.894	347.277	332.636
119.233	330.459	337.636
119.574	313.186	307.636
119.915	324.095	346.727
120.255	318.186	333.545
120.596	308.186	340.818
120.937	311.368	336.727
121.276	279.095	315.818
121.617	330.459	335.818
121.957	326.368	317.636
122.298	288.641	346.727
122.639	342.277	335.818
122.979	333.186	336.727
123.318	339.55	363.091
123.659	348.186	327.636
124	322.277	329.909
124.34	348.186	364
124.681	359.55	388.545
125.02	360.459	364.909
125.36	392.277	366.727
125.701	414.55	415.818
126.041	456.368	527.636
126.38	538.641	559.909
126.721	641.368	641.727
127.061	841.368	743.091
127.4	942.277	899.909
127.741	1127.28	964.909
128.081	1392.28	1154.45
128.421	1687.28	1274.91
128.76	1561.37	1336.27
129.101	1339.55	1096.73
129.441	1030.46	804.909
129.78	841.368	674.909
130.12	675.005	588.091
130.46	561.368	521.727
130.799	490.459	462.636
131.14	477.277	430.818
131.48	405.459	399
131.819	431.368	352.636
132.159	350.005	344
132.499	382.277	356.727
132.838	305.005	368.545
133.178	302.277	355.818
133.518	348.186	382.636
133.857	337.277	356.727
134.197	296.368	321.727
134.535	346.368	326.727
134.876	314.55	349.909
135.216	348.641	352.636
135.554	298.186	328.091
135.894	315.005	340.818
136.233	351.368	345.818
136.573	299.095	351.727
136.911	360.459	326.727
137.251	370.459	330.818
137.59	312.277	325.818
137.93	303.186	322.636
138.27	361.368	335.818
138.608	337.277	317.636
138.948	288.186	316.727
139.287	310.459	306.727
139.627	287.277	320.818
139.965	289.55	281.273
140.305	325.459	316.727
140.643	336.368	321.727
140.983	306.368	310.818
141.321	343.186	314.909
141.66	344.55	309.909
142	358.186	329.909
142.338	307.732	358.545
142.678	400.459	323.545
143.016	321.368	344
143.356	358.641	320.818
143.694	339.55	330.818
144.034	330.459	317.636
144.372	306.368	329
144.71	339.095	319.909
145.05	326.368	324.909
145.388	350.459	326.727
145.727	357.277	359.909
146.066	358.186	348.545
146.404	321.368	311.727
146.743	339.55	329.455
147.081	340.459	340.818
147.419	320.459	324.909
147.759	348.641	321.727
148.097	333.186	354.909
148.437	315.005	315.818
148.775	320.459	302.636
149.113	318.186	306.727
149.452	309.55	320.818
149.79	346.368	298.545
150.128	301.368	312.636
150.466	312.277	296.727
150.805	331.368	321.727
151.143	307.277	330.818
151.481	323.186	324.909
151.821	281.368	327.636
152.158	328.186	318.545
152.496	354.095	394.909
152.834	303.186	372.636
153.173	323.186	344
153.511	326.368	336.727
153.849	290.459	309.909
154.187	351.368	319
154.526	313.641	330.818
154.864	324.55	346.727
155.202	296.368	336.727
155.539	318.186	330.818
155.879	337.277	331.727
156.216	308.186	323.545
156.554	332.277	309
156.892	287.277	304.909
157.229	327.277	342.636
157.568	276.368	331.727
157.906	309.095	324.909
158.244	333.186	320.818
158.581	331.368	328.545
158.919	319.095	308.545
159.256	313.186	324
159.594	314.55	329
159.933	315.459	313.545
160.27	301.368	324.909
160.608	307.277	328.545
160.945	290.459	319
161.283	340.459	324.909
161.62	331.368	320.818
161.958	308.186	306.727
162.295	344.55	329
162.633	317.277	335.818
162.971	289.095	329.455
163.309	309.095	344.909
163.646	317.277	311.727
163.984	338.186	311.727
164.321	310.459	334.909
164.658	325.459	310.818
164.996	316.368	301.727
165.333	321.368	289.909
165.67	292.277	329.909
166.007	326.368	303.545
166.345	339.55	297.636
166.682	318.186	323.091
167.019	287.277	358.545
167.356	301.368	316.727
167.694	367.277	317.636
168.031	360.459	330.818
168.368	334.55	334.455
168.705	379.095	326.727
169.042	375.459	319.909
169.379	324.095	322.636
169.716	344.55	335.818
170.054	332.277	336.727
170.391	287.277	329.909
170.728	287.277	312.636
171.065	316.368	328.545
171.4	455.459	472.636
171.737	320.459	334
172.074	310.459	313.545
172.411	326.368	323.545
172.748	353.186	324
173.085	305.459	317.636
173.422	312.277	346.727
173.759	309.55	348.091
174.096	331.368	350.364
174.431	311.368	322.636
174.768	298.186	322.636
175.105	333.186	316.727
175.442	370.459	380.818
175.779	304.095	335.818
176.116	319.095	346.727
176.453	328.186	345.818
176.788	328.186	340.818
177.125	335.459	314.909
177.462	363.641	325.818
177.798	333.641	329.909
178.135	341.368	329.909
178.47	298.186	315.818
178.807	326.368	323.545
179.144	383.186	314
179.48	355.459	335.818
179.817	364.55	325.818
180.152	341.368	348.545
