# Supplementary material for: Raman fingerprint of two terahertz spin wave branches in a two-dimensional honeycomb Ising ferromagnet
Source: Nat Commun. 2018 Nov 30;9:5122. doi: 10.1038/s41467-018-07547-6 (PMC6269484; doi:10.1038/s41467-018-07547-6)
Supplement: Supplementary file 4 — Source Data Figure 3b-e (2L data) [file 41467_2018_7547_MOESM4_ESM.txt]

wavenumber	parallel	cross
39.5702	118	120
39.9159	118	120
40.2617	134	167
40.6074	136	128
40.9547	133	141
41.3004	143	136
41.6461	133	131
41.9917	143	129
42.3389	217	111
42.6845	149	118
43.0302	149	144
43.3758	146	133
43.7214	147	176
44.0685	140	160
44.4141	137	136
44.7596	166	156
45.1051	137	142
45.4507	150	165
45.7962	136	130
46.1432	139	143
46.4887	146	153
46.8341	131	136
47.1796	138	123
47.525	142	115
47.8704	155	132
48.2158	142	146
48.5627	145	139
48.9081	136	135
49.2534	145	146
49.5988	138	148
49.9441	143	139
50.2894	131	120
50.6347	139	143
50.98	121	135
51.3253	147	152
51.6705	139	148
52.0157	146	135
52.361	134	135
52.7077	142	154
53.0529	139	125
53.398	130	127
53.7432	134	147
54.0883	149	150
54.4335	136	128
54.7786	142	145
55.1237	137	133
55.4688	146	141
55.8138	142	142
56.1589	145	137
56.5039	135	135
56.8489	132	139
57.194	135	140
57.5389	138	143
57.8824	189	207
58.2274	151	147
58.5723	144	159
58.9172	143	140
59.2622	135	131
59.6071	142	144
59.952	146	124
60.2968	141	150
60.6417	147	137
60.9865	142	144
61.3313	151	142
61.6762	151	154
62.021	148	157
62.3642	133	170
62.709	155	150
63.0537	149	177
63.3985	168	210
63.7432	154	177
64.0879	157	195
64.4326	149	174
64.7758	155	180
65.1204	161	190
65.4651	165	207
65.8097	150	180
66.1543	150	189
66.4974	164	190
66.842	162	176
67.1865	153	209
67.5311	153	193
67.8756	153	185
68.2187	146	188
68.5632	170	177
68.9077	147	190
69.2521	141	195
69.5951	158	181
69.9395	154	224
70.284	147	206
70.6284	156	200
70.9713	156	201
71.3157	152	200
71.66	151	193
72.0044	154	199
72.3472	151	193
72.6916	161	222
73.0359	157	178
73.3787	153	198
73.723	151	224
74.0672	155	218
74.41	173	210
74.7542	161	206
75.0984	161	204
75.4411	162	222
75.7853	185	249
76.1295	188	291
76.4722	216	339
76.8163	294	334
77.1589	389	290
77.503	485	287
77.8471	425	289
78.1897	355	238
78.5338	271	245
78.8763	247	221
79.2204	205	224
79.5644	199	217
79.9069	188	202
80.2509	173	205
80.5934	171	203
80.9374	172	226
81.2798	184	211
81.6237	177	201
81.9661	182	219
82.3101	199	198
82.654	185	177
82.9963	196	213
83.3402	204	212
83.6825	175	223
84.0264	166	213
84.3687	164	234
84.7125	157	210
85.0547	164	225
85.3985	160	201
85.7408	161	193
86.083	168	202
86.4267	180	195
86.7689	161	202
87.1126	178	224
87.4548	160	186
87.7985	155	221
88.1406	164	218
88.4843	161	192
88.8264	169	232
89.1685	164	208
89.5121	156	216
89.8541	166	234
90.1977	148	205
90.5397	165	207
90.8818	164	229
91.2253	167	208
91.5673	160	227
91.9093	155	206
92.2527	163	220
92.5947	165	193
92.9366	156	207
93.2801	167	225
93.622	155	209
93.9638	148	237
94.3072	158	223
94.6491	159	189
94.9909	153	202
95.3343	170	198
95.6761	153	207
96.0179	172	222
96.3612	166	236
96.703	164	229
97.0447	159	218
97.3865	156	223
97.7297	161	201
98.0714	160	205
98.4131	160	243
98.7548	157	251
99.098	181	224
99.4396	165	235
99.7813	162	218
100.123	169	232
100.464	161	201
100.808	162	207
101.149	161	229
101.491	174	221
101.832	186	242
102.174	162	207
102.517	176	206
102.858	180	248
103.2	210	259
103.541	218	345
103.883	200	267
104.224	184	238
104.566	169	229
104.909	173	208
105.25	164	260
105.591	179	240
105.933	198	244
106.274	194	256
106.615	262	302
106.957	349	461
107.298	441	731
107.639	574	950
107.981	679	711
108.323	515	460
108.665	382	346
109.006	271	284
109.347	221	265
109.688	189	224
110.03	175	234
110.371	188	247
110.712	173	218
111.053	179	241
111.394	175	230
111.735	186	240
112.076	179	233
112.417	177	235
112.759	180	255
113.1	194	254
113.441	185	259
113.782	187	275
114.123	201	275
114.464	227	280
114.805	237	339
115.146	260	312
115.487	242	319
115.828	220	291
116.167	204	259
116.508	188	248
116.849	187	262
117.19	191	228
117.531	188	232
117.871	176	234
118.212	181	216
118.553	177	237
118.894	166	216
119.235	183	237
119.574	183	235
119.915	170	220
120.255	170	238
120.596	175	218
120.937	182	249
121.278	172	226
121.617	178	233
121.957	180	246
122.298	185	286
122.639	199	261
122.979	178	231
123.32	176	252
123.659	200	268
124	200	240
124.34	208	272
124.681	218	320
125.02	229	354
125.36	272	480
125.701	342	854
126.041	497	1509
126.38	582	2294
126.721	664	2982
127.061	693	3153
127.402	772	2647
127.741	932	1894
128.081	1320	1216
128.421	2167	1000
128.76	3736	927
129.101	4794	839
129.441	4127	633
129.781	2544	492
130.12	1409	408
130.46	864	401
130.801	654	387
131.14	513	352
131.48	409	342
131.82	321	301
132.159	253	256
132.499	244	274
132.838	227	264
133.178	210	248
133.518	215	230
133.857	212	239
134.197	194	239
134.535	205	197
134.876	206	217
135.216	206	235
135.554	195	220
135.894	198	246
136.233	185	227
136.573	180	215
136.911	187	211
137.251	182	250
137.591	175	230
137.93	191	222
138.27	213	279
138.608	176	246
138.948	193	237
139.287	178	220
139.627	175	232
139.965	191	232
140.305	209	243
140.643	192	252
140.983	189	248
141.321	175	227
141.661	200	251
142	184	216
142.339	181	220
142.678	186	272
143.016	190	240
143.356	187	243
143.694	185	217
144.034	187	235
144.372	191	234
144.712	181	222
145.05	180	223
145.388	178	242
145.727	186	276
146.066	203	222
146.405	169	269
146.743	178	228
147.081	189	225
147.421	189	217
147.759	161	241
148.097	186	239
148.437	189	249
148.775	184	210
149.113	180	209
149.452	206	246
149.79	192	220
150.128	201	190
150.467	187	220
150.805	196	230
151.143	203	246
151.483	188	223
151.821	184	223
152.158	185	205
152.496	187	213
152.836	195	219
153.173	189	244
153.511	197	246
153.849	197	244
154.188	177	215
154.526	194	265
154.864	195	239
155.202	210	228
155.539	192	230
155.879	203	226
156.216	201	239
156.554	208	223
156.892	198	226
157.229	211	243
157.568	204	218
157.906	216	226
158.244	203	225
158.581	209	232
158.919	211	229
159.256	199	240
159.595	214	229
159.933	220	217
160.27	227	245
160.608	210	253
160.945	212	238
161.283	205	230
161.62	216	235
161.958	203	228
162.295	200	230
162.634	221	248
162.971	208	219
163.309	210	225
163.646	206	243
163.984	207	221
164.321	223	243
164.658	201	222
164.996	212	225
165.333	224	239
165.67	235	241
166.007	265	246
166.345	307	226
166.682	381	257
167.019	397	260
167.356	340	250
167.694	306	253
168.031	281	251
168.368	274	256
168.705	281	220
169.042	284	250
169.379	292	254
169.716	329	249
170.054	282	241
170.391	282	251
170.728	281	230
171.065	261	230
171.402	480	424
171.739	266	253
172.074	262	228
172.411	254	230
172.748	266	249
173.085	267	232
173.422	282	215
173.759	265	242
174.096	265	238
174.433	271	242
174.768	311	252
175.105	298	248
175.442	296	236
175.779	304	234
176.116	300	236
176.453	284	241
176.789	286	234
177.125	294	225
177.462	312	231
177.798	283	241
178.135	302	230
178.472	308	238
178.807	309	225
179.144	324	241
179.48	313	295
179.817	337	213
180.152	311	266
180.489	313	224
180.826	316	253
181.162	299	229
181.497	296	249
181.834	318	246
182.17	304	255
182.507	318	234
182.842	299	254
183.179	308	243
183.515	310	232
183.85	312	251
184.187	305	222
184.523	315	237
184.858	329	256
185.194	311	254
185.531	289	230
185.866	294	252
186.202	307	242
186.539	282	247
186.873	276	232
187.21	291	233
187.546	295	233
187.881	295	247
188.217	296	237
188.552	287	250
188.888	291	232
189.225	278	223
189.559	288	236
189.896	282	245
190.23	297	235
190.567	294	235
190.901	276	240
191.238	288	200
191.574	304	187
191.908	276	246
192.245	296	250
192.579	298	243
192.915	281	263
193.25	281	255
193.586	274	261
193.921	303	252
194.257	285	233
194.591	276	264
194.927	289	243
195.262	304	240
195.598	278	250
195.932	289	278
196.268	281	254
196.603	285	264
196.939	267	241
197.273	292	252
197.607	274	260
197.943	281	262
198.278	276	247
198.614	265	236
198.948	275	255
199.282	270	237
199.618	273	257
199.952	278	243
200.288	264	238
200.623	271	233
200.957	263	244
201.293	271	252
201.627	274	265
201.961	278	226
202.297	243	244
202.631	258	252
202.965	268	233
203.301	264	250
203.635	245	259
203.969	264	233
204.305	270	254
204.639	264	273
204.973	270	234
205.309	243	223
205.643	267	251
205.977	272	243
206.312	249	236
206.646	250	223
206.98	259	247
207.314	262	244
207.65	246	241
207.984	237	241
208.318	304	309
208.652	244	253
208.986	237	262
209.321	251	242
209.655	260	252
209.989	260	243
210.323	238	256
210.657	230	266
210.992	251	278
211.326	254	263
211.66	232	244
211.993	248	246
212.327	270	259
212.661	261	218
212.996	251	283
213.33	275	293
213.664	257	247
213.997	258	251
214.331	253	258
214.665	246	238
214.998	278	253
215.332	264	277
215.667	254	284
216.001	248	277
216.334	265	282
216.668	250	272
217.002	251	263
217.335	249	270
217.669	253	274
218.002	236	249
218.336	238	239
218.669	259	248
219.003	251	259
219.336	243	251
219.67	238	239
220.003	255	263
220.337	253	269
220.67	229	252
221.004	241	250
221.337	253	253
221.67	254	271
222.004	239	245
222.337	249	260
222.671	247	239
223.004	257	260
223.337	239	266
223.67	254	273
224.004	261	275
224.337	276	239
224.67	265	247
225.004	273	267
225.337	279	287
225.669	259	252
226.002	252	261
226.335	248	243
226.668	251	256
227.001	261	268
227.334	247	241
227.668	256	279
228.001	261	259
228.332	243	250
228.665	254	255
228.998	261	271
229.332	244	268
229.665	261	273
229.998	258	246
230.329	259	245
230.662	237	276
230.995	256	271
231.328	251	274
231.661	341	243
231.993	278	286
232.326	259	280
232.658	248	289
232.991	256	262
233.324	258	282
233.656	235	276
233.988	246	296
234.321	267	291
234.654	280	264
234.986	285	267
235.318	285	255
235.651	267	276
235.982	281	280
236.315	291	318
236.648	290	286
236.979	315	298
237.312	290	293
237.645	299	301
237.976	296	302
238.309	329	326
238.641	329	308
238.972	362	344
239.305	420	370
239.638	418	412
239.969	381	381
240.301	329	346
240.634	311	363
240.965	311	365
241.298	310	311
241.629	297	339
241.961	287	335
242.294	291	328
242.625	288	332
242.957	264	291
243.288	273	329
243.621	285	327
243.952	271	284
244.284	267	294
244.616	268	278
244.947	271	308
245.28	262	268
245.611	250	259
245.943	265	293
246.274	244	280
246.606	228	254
246.937	257	252
247.269	247	246
247.6	244	271
247.932	246	283
248.263	243	246
248.595	236	287
248.926	229	256
249.257	232	238
249.589	230	243
249.92	239	261
250.252	236	250
250.583	240	231
250.915	250	250
251.245	262	271
251.576	266	270
251.908	290	310
252.239	304	322
252.571	320	304
252.901	336	330
253.232	333	355
253.564	348	355
253.895	359	400
254.227	352	413
254.557	336	404
254.888	349	472
255.22	339	449
255.55	334	452
255.88	332	415
256.212	323	400
256.543	339	386
256.873	342	409
257.204	339	368
257.535	337	364
257.866	373	372
258.196	361	358
258.528	329	389
258.858	366	381
259.189	363	378
259.519	349	357
259.851	336	369
260.181	351	390
260.511	333	385
260.841	318	381
261.173	303	323
261.503	315	304
261.834	328	289
262.164	255	261
262.494	243	233
262.826	235	242
263.156	265	249
263.486	258	236
263.816	236	230
264.146	245	240
264.476	266	272
264.808	224	243
265.138	212	226
265.468	233	243
265.798	241	253
266.128	216	247
266.458	217	221
266.788	227	242
267.118	195	243
267.449	206	224
267.779	216	256
268.109	211	238
268.439	224	232
268.769	213	238
269.099	201	213
269.429	210	230
269.759	218	238
270.088	207	224
270.418	208	230
270.748	213	226
271.078	222	227
271.408	204	206
271.737	202	193
272.067	203	221
272.397	224	232
272.727	216	236
273.056	202	225
273.386	203	223
273.716	222	244
274.046	218	243
274.375	215	241
274.705	220	229
275.035	203	256
275.364	281	277
275.694	210	239
276.023	218	224
276.353	206	215
276.683	235	242
277.012	228	223
277.342	238	184
277.67	245	234
277.999	235	212
278.329	316	234
278.658	359	220
278.988	375	235
279.317	514	185
279.647	780	204
279.976	896	218
280.304	663	220
280.633	569	220
280.963	524	222
281.292	656	218
281.621	1004	244
281.951	603	205
282.279	522	237
282.608	684	221
282.937	668	226
283.267	691	220
283.596	501	223
283.924	504	227
284.253	603	194
284.582	695	189
284.911	802	214
285.239	847	217
285.568	2268	220
285.897	568	200
286.227	574	215
286.554	517	219
286.883	608	185
287.213	743	255
287.54	1007	211
287.869	592	192
288.198	724	227
288.527	421	218
288.855	196	212
289.184	200	235
289.513	198	225
289.841	205	233
290.17	213	201
290.499	204	229
290.826	211	220
291.155	175	220
291.483	202	217
291.811	200	219
292.14	206	224
292.468	204	222
292.797	211	244
293.126	206	219
293.453	204	222
293.782	186	216
294.109	191	240
294.438	204	222
294.765	202	207
295.094	196	190
295.421	196	201
295.75	193	214
296.079	207	197
296.406	190	228
296.735	204	212
297.062	198	227
297.391	189	240
297.718	192	202
298.047	206	226
298.374	201	220
298.703	202	212
299.03	194	206
299.358	206	229
299.685	215	238
300.014	221	217
		
		
		
		
		
		
		
		
		
		
		
		
		
		
		
		
		
		
		
		
		
		
		
		
		
		
		
		
		
		
		
		
		
		
		
		
		
		
		
		
		
		
		
		
		
		
		
		
		
		
		
		
		
		
		
		
		
		
		
		
		
		
		
		
		
		
		
		
		
		
		
		
		
		
		
		
		
		
		
		
		
		
		
		
		
		
		
		
		
		
		
		
		
		
		
		
		
		
		
		
		
		
		
		
		
		
		
		
		
		
		
		
		
		
		
		
		
		
		
		
		
		
		
		
		
		
		
		
		
		
		
		
		
		
		
		
		
		
		
		
		
		
		
		
		
		
		
		
		
		
		
		
		
		
		
		
		
		
		
		
		
		
		
		
		
		
		
		
		
		
		
		
		
		
		
		
		
		
		
		
		
		
		
		
		
		
		
		
		
		
		
		
		
		
		
		
		
		
		
		
		
		
		
		
		
		
		
		
		
		
		
		
		
		
		
		
		
		
		
		
		
		
		
		
		
		
		
		
		
		
		
		
		
		
		
		
		
		
		
		
		
		
		
		
		
		
		
		
		
		
