# Supplementary material for: Raman fingerprint of two terahertz spin wave branches in a two-dimensional honeycomb Ising ferromagnet
Source: Nat Commun. 2018 Nov 30;9:5122. doi: 10.1038/s41467-018-07547-6 (PMC6269484; doi:10.1038/s41467-018-07547-6)
Supplement: Supplementary file 5 — Source Data Figure 3b-e (3L data) [file 41467_2018_7547_MOESM5_ESM.txt]

wavenumber	parallel	cross
39.5702	139	126
39.9159	139	126
40.2617	157	145
40.6074	138	137
40.9547	129	150
41.3004	148	147
41.6461	129	133
41.9917	122	148
42.3389	112	134
42.6845	150	147
43.0302	141	136
43.3758	138	153
43.7214	131	157
44.0685	136	135
44.4141	146	131
44.7596	156	148
45.1051	134	142
45.4507	151	137
45.7962	135	140
46.1432	156	138
46.4887	134	142
46.8341	158	142
47.1796	148	133
47.525	146	154
47.8704	153	138
48.2158	135	139
48.5627	126	146
48.9081	142	155
49.2534	149	144
49.5988	152	140
49.9441	136	139
50.2894	145	134
50.6347	137	145
50.98	129	108
51.3253	145	142
51.6705	142	154
52.0157	128	117
52.361	138	138
52.7077	136	136
53.0529	132	129
53.398	145	129
53.7432	143	133
54.0883	142	147
54.4335	148	144
54.7786	126	130
55.1237	117	137
55.4688	139	138
55.8138	139	144
56.1589	142	138
56.5039	136	142
56.8489	144	133
57.194	145	122
57.5389	142	144
57.8824	196	209
58.2274	145	148
58.5723	137	169
58.9172	152	147
59.2622	142	176
59.6071	144	147
59.952	158	144
60.2968	155	141
60.6417	137	166
60.9865	148	115
61.3313	136	131
61.6762	137	166
62.021	141	151
62.3642	151	156
62.709	144	155
63.0537	165	158
63.3985	179	194
63.7432	170	156
64.0879	146	167
64.4326	144	168
64.7758	175	190
65.1204	153	169
65.4651	177	178
65.8097	153	186
66.1543	146	195
66.4974	161	177
66.842	158	182
67.1865	152	175
67.5311	179	192
67.8756	166	190
68.2187	153	184
68.5632	167	196
68.9077	159	189
69.2521	151	158
69.5951	159	187
69.9395	150	194
70.284	183	181
70.6284	168	188
70.9713	170	182
71.3157	165	164
71.66	169	187
72.0044	162	178
72.3472	153	183
72.6916	164	183
73.0359	156	183
73.3787	164	184
73.723	175	178
74.0672	186	190
74.41	153	209
74.7542	160	186
75.0984	190	193
75.4411	184	207
75.7853	219	232
76.1295	223	269
76.4722	251	330
76.8163	324	307
77.1589	519	261
77.503	905	278
77.8471	822	271
78.1897	477	224
78.5338	286	198
78.8763	253	199
79.2204	270	184
79.5644	277	195
79.9069	213	180
80.2509	230	200
80.5934	200	211
80.9374	191	204
81.2798	174	190
81.6237	174	204
81.9661	194	198
82.3101	196	204
82.654	208	193
82.9963	283	235
83.3402	296	213
83.6825	235	222
84.0264	191	198
84.3687	193	212
84.7125	191	208
85.0547	176	207
85.3985	150	201
85.7408	150	199
86.083	153	190
86.4267	195	224
86.7689	168	193
87.1126	162	219
87.4548	183	194
87.7985	158	209
88.1406	174	210
88.4843	169	210
88.8264	177	200
89.1685	176	190
89.5121	162	202
89.8541	162	215
90.1977	168	214
90.5397	168	212
90.8818	171	194
91.2253	176	201
91.5673	172	182
91.9093	146	173
92.2527	172	214
92.5947	182	193
92.9366	166	187
93.2801	184	187
93.622	169	184
93.9638	167	200
94.3072	152	198
94.6491	172	205
94.9909	169	190
95.3343	146	211
95.6761	148	193
96.0179	170	196
96.3612	160	204
96.703	160	204
97.0447	153	201
97.3865	158	189
97.7297	168	210
98.0714	177	211
98.4131	168	192
98.7548	148	191
99.098	187	241
99.4396	170	210
99.7813	156	226
100.123	150	203
100.464	176	192
100.808	164	187
101.149	177	212
101.491	166	201
101.832	173	200
102.174	190	212
102.517	166	206
102.858	194	230
103.2	212	265
103.541	230	291
103.883	212	280
104.224	184	207
104.566	167	199
104.909	179	204
105.25	175	223
105.591	185	228
105.933	200	217
106.274	193	266
106.615	270	320
106.957	346	421
107.298	419	666
107.639	542	936
107.981	684	1004
108.323	964	589
108.665	747	360
109.006	434	290
109.347	281	272
109.688	230	203
110.03	217	223
110.371	198	211
110.712	179	229
111.053	188	200
111.394	185	199
111.735	200	211
112.076	200	244
112.417	197	209
112.759	208	224
113.1	205	219
113.441	217	208
113.782	217	242
114.123	221	258
114.464	252	277
114.805	292	325
115.146	295	303
115.487	281	271
115.828	249	276
116.167	211	250
116.508	188	221
116.849	184	238
117.19	185	229
117.531	199	238
117.871	201	232
118.212	187	230
118.553	209	204
118.894	185	192
119.235	195	244
119.574	202	203
119.915	180	183
120.255	188	215
120.596	210	244
120.937	206	216
121.278	191	221
121.617	191	229
121.957	193	216
122.298	216	217
122.639	208	233
122.979	202	227
123.32	196	260
123.659	228	247
124	210	265
124.34	220	264
124.681	254	304
125.02	247	403
125.36	352	625
125.701	565	1766
126.041	1079	3993
126.38	1231	4010
126.721	792	2264
127.061	700	1249
127.402	784	948
127.741	963	696
128.081	1287	610
128.421	2107	681
128.76	4008	916
129.101	7058	1375
129.441	8241	1477
129.781	5432	1006
130.12	2550	602
130.46	1256	481
130.801	819	454
131.14	633	378
131.48	504	284
131.82	365	273
132.159	333	245
132.499	256	229
132.838	280	259
133.178	256	244
133.518	216	233
133.857	234	231
134.197	216	243
134.535	209	214
134.876	203	240
135.216	205	217
135.554	203	205
135.894	219	242
136.233	193	247
136.573	157	202
136.911	181	206
137.251	189	211
137.591	180	200
137.93	206	238
138.27	211	236
138.608	187	200
138.948	163	209
139.287	190	218
139.627	200	212
139.965	230	219
140.305	268	247
140.643	255	229
140.983	178	226
141.321	265	220
141.661	199	222
142	176	232
142.339	182	218
142.678	200	223
143.016	203	247
143.356	225	225
143.694	186	245
144.034	200	213
144.372	203	198
144.712	183	229
145.05	193	199
145.388	148	233
145.727	185	222
146.066	208	231
146.405	189	228
146.743	191	216
147.081	195	245
147.421	190	193
147.759	175	204
148.097	184	195
148.437	185	216
148.775	192	217
149.113	174	204
149.452	204	197
149.79	181	216
150.128	188	255
150.467	169	207
150.805	178	216
151.143	165	224
151.483	194	201
151.821	160	205
152.158	175	200
152.496	189	221
152.836	183	211
153.173	143	227
153.511	198	215
153.849	154	206
154.188	168	172
154.526	178	208
154.864	173	235
155.202	177	209
155.539	164	203
155.879	166	223
156.216	151	225
156.554	168	183
156.892	164	211
157.229	195	205
157.568	146	230
157.906	169	216
158.244	149	187
158.581	203	204
158.919	196	226
159.256	164	222
159.595	166	212
159.933	160	215
160.27	185	216
160.608	158	214
160.945	201	228
161.283	188	213
161.62	213	211
161.958	192	223
162.295	161	208
162.634	185	242
162.971	157	214
163.309	160	215
163.646	175	226
163.984	173	201
164.321	187	198
164.658	179	213
164.996	178	207
165.333	174	224
165.67	176	207
166.007	198	200
166.345	173	192
166.682	190	217
167.019	181	215
167.356	156	206
167.694	171	214
168.031	208	182
168.368	163	213
168.705	158	183
169.042	156	224
169.379	181	203
169.716	197	231
170.054	166	208
170.391	171	198
170.728	168	213
171.065	184	214
171.402	371	454
171.739	182	222
172.074	172	223
172.411	159	212
172.748	185	240
173.085	162	219
173.422	137	201
173.759	156	205
174.096	159	225
174.433	160	218
174.768	157	224
175.105	178	229
175.442	156	213
175.779	186	228
176.116	174	209
176.453	160	208
176.789	158	226
177.125	180	208
177.462	159	203
177.798	177	226
178.135	170	206
178.472	177	195
178.807	193	214
179.144	168	236
179.48	173	220
179.817	170	197
180.152	182	191
180.489	178	223
180.826	179	208
181.162	166	212
181.497	170	200
181.834	192	208
182.17	170	232
182.507	164	216
182.842	187	219
183.179	195	217
183.515	185	207
183.85	149	211
184.187	209	220
184.523	187	224
184.858	168	238
185.194	162	203
185.531	164	204
185.866	169	210
186.202	163	244
186.539	166	218
186.873	170	214
187.21	158	210
187.546	172	215
187.881	158	181
188.217	180	209
188.552	159	215
188.888	189	207
189.225	175	211
189.559	172	207
189.896	156	219
190.23	170	208
190.567	181	221
190.901	176	208
191.238	175	220
191.574	187	227
191.908	169	213
192.245	175	209
192.579	184	238
192.915	188	225
193.25	183	217
193.586	179	215
193.921	191	257
194.257	169	220
194.591	188	228
194.927	184	204
195.262	183	224
195.598	182	225
195.932	169	256
196.268	192	210
196.603	196	232
196.939	164	203
197.273	179	235
197.607	169	189
197.943	186	205
198.278	170	215
198.614	154	209
198.948	168	221
199.282	189	227
199.618	188	229
199.952	184	227
200.288	176	246
200.623	162	217
200.957	184	224
201.293	183	235
201.627	167	256
201.961	184	205
202.297	163	197
202.631	182	199
202.965	177	231
203.301	197	211
203.635	177	226
203.969	186	222
204.305	166	240
204.639	193	211
204.973	173	210
205.309	188	201
205.643	178	226
205.977	184	198
206.312	192	205
206.646	180	190
206.98	185	212
207.314	169	224
207.65	158	207
207.984	180	206
208.318	200	277
208.652	183	232
208.986	184	211
209.321	172	251
209.655	181	207
209.989	142	221
210.323	186	217
210.657	183	210
210.992	190	233
211.326	187	247
211.66	182	185
211.993	186	210
212.327	177	223
212.661	181	228
212.996	209	226
213.33	225	249
213.664	214	233
213.997	183	217
214.331	193	220
214.665	197	247
214.998	210	234
215.332	197	255
215.667	197	236
216.001	240	253
216.334	208	241
216.668	215	251
217.002	211	247
217.335	200	253
217.669	203	242
218.002	205	244
218.336	203	246
218.669	179	224
219.003	178	231
219.336	200	203
219.67	201	238
220.003	189	227
220.337	186	227
220.67	171	222
221.004	184	227
221.337	203	221
221.67	214	248
222.004	191	228
222.337	183	232
222.671	192	224
223.004	206	232
223.337	196	228
223.67	186	234
224.004	227	243
224.337	237	263
224.67	253	265
225.004	234	248
225.337	244	253
225.669	244	244
226.002	212	232
226.335	210	225
226.668	210	234
227.001	219	250
227.334	202	248
227.668	213	231
228.001	241	247
228.332	204	226
228.665	217	248
228.998	187	237
229.332	226	252
229.665	251	240
229.998	210	249
230.329	212	256
230.662	232	234
230.995	183	225
231.328	222	244
231.661	197	251
231.993	240	248
232.326	235	234
232.658	235	219
232.991	197	269
233.324	222	271
233.656	229	233
233.988	222	280
234.321	232	269
234.654	249	257
234.986	217	242
235.318	245	242
235.651	288	277
235.982	259	255
236.315	263	267
236.648	272	260
236.979	303	271
237.312	318	251
237.645	291	272
237.976	256	267
238.309	353	326
238.641	355	310
238.972	392	359
239.305	413	457
239.638	418	411
239.969	365	368
240.301	310	328
240.634	268	288
240.965	269	301
241.298	280	277
241.629	262	316
241.961	284	303
242.294	298	295
242.625	259	275
242.957	289	290
243.288	235	273
243.621	287	282
243.952	236	276
244.284	245	264
244.616	264	261
244.947	226	283
245.28	251	272
245.611	259	260
245.943	229	252
246.274	241	264
246.606	261	236
246.937	234	257
247.269	214	277
247.6	203	237
247.932	181	240
248.263	185	217
248.595	200	247
248.926	194	230
249.257	178	211
249.589	192	214
249.92	209	228
250.252	208	208
250.583	218	235
250.915	211	224
251.245	230	257
251.576	241	254
251.908	268	276
252.239	297	328
252.571	394	338
252.901	364	368
253.232	362	410
253.564	381	433
253.895	378	471
254.227	361	444
254.557	361	441
254.888	384	435
255.22	393	441
255.55	374	431
255.88	305	379
256.212	325	358
256.543	382	363
256.873	337	347
257.204	376	361
257.535	362	319
257.866	398	381
258.196	364	349
258.528	390	349
258.858	386	333
259.189	417	382
259.519	397	371
259.851	382	355
260.181	426	375
260.511	363	366
260.841	336	325
261.173	292	316
261.503	334	314
261.834	280	281
262.164	260	218
262.494	236	237
262.826	231	227
263.156	238	222
263.486	213	204
263.816	207	205
264.146	238	230
264.476	245	252
264.808	195	207
265.138	172	214
265.468	189	218
265.798	219	255
266.128	197	246
266.458	176	215
266.788	180	207
267.118	171	213
267.449	183	223
267.779	175	213
268.109	170	200
268.439	168	199
268.769	187	221
269.099	158	199
269.429	185	211
269.759	185	201
270.088	176	191
270.418	147	217
270.748	173	220
271.078	162	214
271.408	160	194
271.737	160	200
272.067	189	207
272.397	193	209
272.727	173	188
273.056	171	205
273.386	156	196
273.716	189	247
274.046	164	194
274.375	183	200
274.705	178	206
275.035	150	202
275.364	236	321
275.694	177	207
276.023	190	217
276.353	171	208
276.683	198	197
277.012	177	226
277.342	175	194
277.67	199	232
277.999	151	200
278.329	169	212
278.658	179	208
278.988	173	219
279.317	183	208
279.647	153	201
279.976	162	201
280.304	180	205
280.633	171	198
280.963	173	225
281.292	160	206
281.621	138	193
281.951	174	222
282.279	158	193
282.608	172	218
282.937	189	202
283.267	180	213
283.596	171	203
283.924	187	198
284.253	175	207
284.582	185	181
284.911	162	199
285.239	174	196
285.568	175	191
285.897	176	203
286.227	152	198
286.554	189	204
286.883	181	220
287.213	180	214
287.54	164	198
287.869	172	213
288.198	165	213
288.527	173	197
288.855	164	203
289.184	170	195
289.513	160	214
289.841	177	181
290.17	170	213
290.499	195	222
290.826	195	204
291.155	173	197
291.483	148	200
291.811	175	216
292.14	176	219
292.468	141	183
292.797	206	228
293.126	202	237
293.453	160	217
293.782	197	203
294.109	173	203
294.438	193	213
294.765	182	211
295.094	160	194
295.421	162	201
295.75	200	216
296.079	173	215
296.406	184	199
296.735	179	189
297.062	195	191
297.391	190	212
297.718	160	207
298.047	211	223
298.374	217	221
298.703	197	201
299.03	188	193
299.358	183	205
299.685	182	206
300.014	193	203
		
		
		
		
		
		
		
		
		
		
		
		
		
		
		
		
		
		
		
		
		
		
		
		
		
		
		
		
		
		
		
		
		
		
		
		
		
		
		
		
		
		
		
		
		
		
		
		
		
		
		
		
		
		
		
		
		
		
		
		
		
		
		
		
		
		
		
		
		
		
		
		
		
		
		
		
		
		
		
		
		
		
		
		
		
		
		
		
		
		
		
		
		
		
		
		
		
		
		
		
		
		
		
		
		
		
		
		
		
		
		
		
		
		
		
		
		
		
		
		
		
		
		
		
		
		
		
		
		
		
		
		
		
		
		
		
		
		
		
		
		
		
		
		
		
		
		
		
		
		
		
		
		
		
		
		
		
		
		
		
		
		
		
		
		
		
		
		
		
		
		
		
		
		
		
		
		
		
		
		
		
		
		
		
		
		
		
		
		
		
		
		
		
		
		
		
		
		
		
		
		
		
		
		
		
		
		
		
		
		
		
		
		
		
		
		
		
		
		
		
		
		
		
		
		
		
		
		
		
		
		
		
		
		
		
		
		
		
		
		
		
		
		
		
		
		
		
		
		
		
