# Supplementary material for: Raman fingerprint of two terahertz spin wave branches in a two-dimensional honeycomb Ising ferromagnet
Source: Nat Commun. 2018 Nov 30;9:5122. doi: 10.1038/s41467-018-07547-6 (PMC6269484; doi:10.1038/s41467-018-07547-6)
Supplement: Supplementary file 6 — Source Data Figure 3b-e (4L data) [file 41467_2018_7547_MOESM6_ESM.txt]

wavenumber	Cross	Parallel
39.5702	96	126
39.9159	96	126
40.2617	146	133
40.6074	127	131
40.9547	141	123
41.3004	156	130
41.6461	137	136
41.9917	130	136
42.3389	139.058	148
42.6845	129	132
43.0302	140	136
43.3758	135	146
43.7214	143	142
44.0685	127	128
44.4141	126	143
44.7596	183.058	171
45.1051	138	143
45.4507	168.058	147
45.7962	140	139
46.1432	128	141
46.4887	139	129
46.8341	130	137
47.1796	158	130
47.525	143	140
47.8704	138	163
48.2158	127	138
48.5627	143	133
48.9081	148	128
49.2534	165.058	132
49.5988	134	151
49.9441	138	152
50.2894	139	137
50.6347	145	138
50.98	138	136
51.3253	155	135
51.6705	135	140
52.0157	132	148
52.361	128	141
52.7077	135	131
53.0529	144	132
53.398	139	136
53.7432	139	133
54.0883	140	148
54.4335	154.058	133
54.7786	132	131
55.1237	139	141
55.4688	129	130
55.8138	145	145
56.1589	133	144
56.5039	139	135
56.8489	132	135
57.194	140	141
57.5389	164.058	144
57.8824	221	205
58.2274	144	141
58.5723	153	147
58.9172	153	148
59.2622	115	142
59.6071	142	134
59.952	138	141
60.2968	144	132
60.6417	143	134
60.9865	125	139
61.3313	150	153
61.6762	158.058	142
62.021	140	149
62.3642	143.058	153
62.709	140	159
63.0537	161	168
63.3985	186	155
63.7432	160	163
64.0879	171	149
64.4326	171	144
64.7758	170	163
65.1204	169	152
65.4651	185	180
65.8097	165	169
66.1543	164	138
66.4974	155.058	155
66.842	177	163
67.1865	154	151
67.5311	189.058	164
67.8756	163	153
68.2187	176	162
68.5632	173	159
68.9077	151	155
69.2521	160	171
69.5951	169	158
69.9395	165	153
70.284	185	156
70.6284	195	159
70.9713	172	172
71.3157	164	177
71.66	188	171
72.0044	173	169
72.3472	192	152
72.6916	164	164
73.0359	163	164
73.3787	184	166
73.723	185.058	162
74.0672	188.058	166
74.41	158	167
74.7542	188.058	187
75.0984	177	178
75.4411	202	229
75.7853	222	207
76.1295	274	239
76.4722	248	299
76.8163	261	334
77.1589	226	553
77.503	233	1219
77.8471	229	1094
78.1897	204	509
78.5338	178	295
78.8763	192.058	244
79.2204	169.058	216
79.5644	185	207
79.9069	186	180
80.2509	172	185
80.5934	177	195
80.9374	184	181
81.2798	171.058	182
81.6237	172	206
81.9661	190	215
82.3101	190	232
82.654	171	264
82.9963	174	307
83.3402	186	253
83.6825	200	216
84.0264	170	181
84.3687	200	179
84.7125	186	173
85.0547	169	161
85.3985	182	167
85.7408	155	161
86.083	192	148
86.4267	196	176
86.7689	170	172
87.1126	200.058	192
87.4548	190	174
87.7985	178	170
88.1406	181	173
88.4843	188.058	179
88.8264	189	175
89.1685	181	164
89.5121	179	168
89.8541	183	173
90.1977	202	175
90.5397	192	163
90.8818	190	173
91.2253	186	161
91.5673	189	156
91.9093	166	160
92.2527	199	153
92.5947	174	172
92.9366	178	168
93.2801	162	163
93.622	176.058	161
93.9638	177.058	157
94.3072	164	166
94.6491	175	159
94.9909	185	150
95.3343	188	172
95.6761	164	169
96.0179	182	176
96.3612	179	161
96.703	195	167
97.0447	189.058	154
97.3865	180.058	167
97.7297	185.058	168
98.0714	212.058	162
98.4131	203.058	166
98.7548	198.058	165
99.098	192	188
99.4396	177	179
99.7813	203	171
100.123	171	172
100.464	170	169
100.808	177	162
101.149	198	172
101.491	201	179
101.832	188	165
102.174	205	170
102.517	207.058	192
102.858	221	203
103.2	248	258
103.541	274	300
103.883	240	231
104.224	214	200
104.566	188	185
104.909	190	174
105.25	200	163
105.591	170	190
105.933	221	211
106.274	230	215
106.615	266	310
106.957	409.058	435
107.298	562	712
107.639	882	939
107.981	905	986
108.323	722.058	812
108.665	738	821
109.006	402	513
109.347	280.058	374
109.688	225	287
110.03	200	207
110.371	211	197
110.712	197	202
111.053	205.058	178
111.394	213	196
111.735	217	191
112.076	217	196
112.417	182	192
112.759	206.058	224
113.1	225.058	201
113.441	220	207
113.782	202	201
114.123	243	247
114.464	260.058	263
114.805	294	342
115.146	301	311
115.487	266.058	265
115.828	240.058	222
116.167	209	213
116.508	211	203
116.849	222	195
117.19	212	192
117.531	206	200
117.871	195	202
118.212	179	180
118.553	215	193
118.894	197	205
119.235	228	185
119.574	197	180
119.915	191	192
120.255	209.058	187
120.596	196	195
120.937	198.058	191
121.278	223.058	178
121.617	204	195
121.957	187	195
122.298	219	184
122.639	236	214
122.979	216	194
123.32	226	198
123.659	256.058	224
124	247	212
124.34	246	202
124.681	311	232
125.02	474.058	261
125.36	1402.06	323
125.701	4579.06	539
126.041	3709.06	699
126.38	1336.06	751
126.721	662.058	1016
127.061	590.058	1366
127.402	559	1245
127.741	705.058	1093
128.081	1025	1190
128.421	1224.06	2029
128.76	1126.06	4441
129.101	845.058	9676
129.441	572.058	10783
129.781	479.058	5690
130.12	349	2400
130.46	362	1291
130.801	329.058	866
131.14	297.058	618
131.48	262	466
131.82	255.058	362
132.159	223	321
132.499	236	256
132.838	214	269
133.178	213	235
133.518	219	219
133.857	220	236
134.197	197	207
134.535	215	205
134.876	199	217
135.216	213	193
135.554	197	182
135.894	205	206
136.233	189	198
136.573	203	174
136.911	202.058	191
137.251	188	184
137.591	211	186
137.93	211.058	191
138.27	242	218
138.608	203	191
138.948	172	185
139.287	215	192
139.627	194	204
139.965	201	194
140.305	188	185
140.643	211	198
140.983	200	194
141.321	207	188
141.661	185	187
142	230.058	186
142.339	219	181
142.678	212	185
143.016	200	206
143.356	206	165
143.694	190	185
144.034	215	187
144.372	189	191
144.712	217	181
145.05	200	182
145.388	226.058	184
145.727	213.058	184
146.066	209	204
146.405	203	181
146.743	214.058	191
147.081	213.058	189
147.421	199	184
147.759	198	171
148.097	191.058	168
148.437	203	172
148.775	193	171
149.113	227	179
149.452	230.058	175
149.79	211	171
150.128	206.058	180
150.467	203	171
150.805	192	184
151.143	210	187
151.483	213	177
151.821	189	180
152.158	206	178
152.496	196.058	181
152.836	223	183
153.173	202	185
153.511	196	185
153.849	181	162
154.188	199	178
154.526	203	168
154.864	199	185
155.202	210.058	186
155.539	184	173
155.879	181	167
156.216	200	172
156.554	203	175
156.892	210	178
157.229	184	169
157.568	207	170
157.906	186.058	178
158.244	207	181
158.581	199	174
158.919	205	179
159.256	203	173
159.595	215.058	186
159.933	193	165
160.27	182	185
160.608	193.058	163
160.945	194	164
161.283	214	174
161.62	194	184
161.958	204	170
162.295	210	183
162.634	205	165
162.971	197	160
163.309	190	174
163.646	195	171
163.984	208	174
164.321	193	178
164.658	190	177
164.996	193	174
165.333	202	181
165.67	205	173
166.007	212	171
166.345	201	164
166.682	200	178
167.019	210.058	172
167.356	185	168
167.694	198	181
168.031	197	180
168.368	183	179
168.705	210	183
169.042	197	169
169.379	228.058	181
169.716	211	204
170.054	203	169
170.391	203.058	179
170.728	198	176
171.065	210	174
171.402	409.058	385
171.739	190	166
172.074	175	177
172.411	211	172
172.748	215	188
173.085	205	176
173.422	199	164
173.759	180	172
174.096	213	170
174.433	189	175
174.768	196	182
175.105	204	170
175.442	212.058	171
175.779	213	196
176.116	201	180
176.453	195	188
176.789	205	165
177.125	204	185
177.462	215	183
177.798	193	169
178.135	190	163
178.472	183	171
178.807	197	176
179.144	208	173
179.48	223	173
179.817	178	178
180.152	210	174
180.489	185	177
180.826	197	165
181.162	211	164
181.497	171	173
181.834	186	174
182.17	196	174
182.507	210	169
182.842	198	170
183.179	215	196
183.515	197.058	172
183.85	205	172
184.187	193.058	182
184.523	211.058	184
184.858	218	190
185.194	198	164
185.531	210	179
185.866	203.058	165
186.202	222	169
186.539	214.058	183
186.873	208	160
187.21	197	168
187.546	196	179
187.881	218.058	174
188.217	226.058	176
188.552	206	174
188.888	187	156
189.225	215	184
189.559	203	161
189.896	203.058	159
190.23	188	185
190.567	198	184
190.901	197	167
191.238	214	190
191.574	199.058	197
191.908	204	189
192.245	219	176
192.579	216	186
192.915	211	183
193.25	221	193
193.586	216	173
193.921	240.058	200
194.257	203	194
194.591	188	190
194.927	207	182
195.262	194	180
195.598	207	187
195.932	209.058	202
196.268	199	180
196.603	193	184
196.939	195	174
197.273	202.058	180
197.607	205	190
197.943	190	182
198.278	201	187
198.614	183.058	181
198.948	194	189
199.282	198	189
199.618	192	186
199.952	213	197
200.288	199	198
200.623	188	175
200.957	215.058	189
201.293	216	203
201.627	199	177
201.961	197	179
202.297	203	177
202.631	178.058	194
202.965	202	176
203.301	213	187
203.635	221.058	173
203.969	215	153
204.305	209	178
204.639	207	189
204.973	199	184
205.309	194	174
205.643	188	183
205.977	199	177
206.312	200	174
206.646	205	172
206.98	200	178
207.314	191.058	162
207.65	212	175
207.984	210	176
208.318	281.058	240
208.652	210.058	184
208.986	204	169
209.321	203	179
209.655	208	187
209.989	224	174
210.323	185	166
210.657	198	172
210.992	217	182
211.326	196	166
211.66	208.058	175
211.993	207	184
212.327	220	170
212.661	213	198
212.996	254	201
213.33	255.058	217
213.664	227	174
213.997	215	207
214.331	219	194
214.665	204.058	234
214.998	232	218
215.332	234	211
215.667	250	218
216.001	232.058	208
216.334	217	230
216.668	229	234
217.002	218	217
217.335	246	227
217.669	219	218
218.002	222.058	208
218.336	221	194
218.669	232	205
219.003	229	208
219.336	204	219
219.67	211	207
220.003	216.058	202
220.337	199	192
220.67	220.058	208
221.004	210	211
221.337	211	202
221.67	214.058	221
222.004	224	213
222.337	188	217
222.671	248.058	213
223.004	216	238
223.337	196	219
223.67	238.058	240
224.004	235.058	241
224.337	253	271
224.67	246	278
225.004	262.058	254
225.337	242.058	247
225.669	223	220
226.002	245	205
226.335	224	213
226.668	218	233
227.001	229	212
227.334	246	211
227.668	239	228
228.001	247.058	214
228.332	236.058	212
228.665	221	217
228.998	222	218
229.332	225	225
229.665	222	227
229.998	244	215
230.329	214	227
230.662	230	220
230.995	209	223
231.328	231.058	218
231.661	228	230
231.993	242	258
232.326	225	236
232.658	239.058	212
232.991	226	226
233.324	239	243
233.656	241	222
233.988	228	265
234.321	254	273
234.654	254.058	268
234.986	250	281
235.318	261	245
235.651	258	260
235.982	261	279
236.315	261.058	292
236.648	265.058	281
236.979	283	310
237.312	223	315
237.645	261	300
237.976	275.058	362
238.309	340.058	454
238.641	340	482
238.972	396	548
239.305	406.058	577
239.638	341.058	511
239.969	280	381
240.301	286	318
240.634	283	301
240.965	275	284
241.298	261	276
241.629	277	304
241.961	280	279
242.294	246	282
242.625	262.058	294
242.957	269.058	267
243.288	223	274
243.621	280	280
243.952	275	261
244.284	276	228
244.616	271.058	281
244.947	254.058	246
245.28	264	259
245.611	255	245
245.943	259.058	245
246.274	243.058	243
246.606	240.058	224
246.937	211	213
247.269	236	227
247.6	221.058	218
247.932	225	214
248.263	185	200
248.595	214	193
248.926	201	209
249.257	211	202
249.589	207	189
249.92	238	205
250.252	219	207
250.583	219	193
250.915	231	231
251.245	243	252
251.576	230	327
251.908	253	351
252.239	296.058	391
252.571	372.058	388
252.901	379.058	408
253.232	384	416
253.564	429.058	420
253.895	447	446
254.227	426	482
254.557	407	407
254.888	404	424
255.22	402.058	401
255.55	346	391
255.88	320.058	394
256.212	331.058	398
256.543	312	425
256.873	319	415
257.204	300	418
257.535	320.058	440
257.866	350.058	476
258.196	341.058	440
258.528	334.058	436
258.858	330	456
259.189	348.058	461
259.519	359	471
259.851	320	414
260.181	340	395
260.511	286.058	387
260.841	296.058	359
261.173	262	353
261.503	241	358
261.834	230	294
262.164	221	278
262.494	216	231
262.826	199	220
263.156	231.058	216
263.486	214.058	223
263.816	224	207
264.146	216	212
264.476	246.058	221
264.808	207.058	200
265.138	209	182
265.468	185	179
265.798	232	217
266.128	203	192
266.458	204	182
266.788	200	193
267.118	194	183
267.449	215	198
267.779	197	170
268.109	191	174
268.439	222	177
268.769	207	177
269.099	200	182
269.429	199	171
269.759	185	177
270.088	205	176
270.418	212	196
270.748	208	174
271.078	199	178
271.408	203	179
271.737	200	177
272.067	223	167
272.397	211	175
272.727	184	179
273.056	182	197
273.386	195	185
273.716	209	192
274.046	207.058	178
274.375	202	190
274.705	203	171
275.035	203.058	172
275.364	284	245
275.694	187	182
276.023	200.058	180
276.353	178	221
276.683	199	236
277.012	203	167
277.342	210.058	183
277.67	196	200
277.999	193	172
278.329	184	182
278.658	213	191
278.988	190	175
279.317	193	182
279.647	195	184
279.976	187	169
280.304	175	173
280.633	193	169
280.963	197.058	179
281.292	177	167
281.621	200	160
281.951	201	169
282.279	178	172
282.608	209	178
282.937	198	169
283.267	187	182
283.596	216.058	180
283.924	194	180
284.253	186	185
284.582	175	174
284.911	205.058	159
285.239	194	174
285.568	181	171
285.897	190	190
286.227	194	176
286.554	187	184
286.883	183	172
287.213	206	206
287.54	194	186
287.869	186	169
288.198	198	168
288.527	193	175
288.855	198	164
289.184	204	171
289.513	181.058	169
289.841	199	176
290.17	199	169
290.499	201	179
290.826	198	183
291.155	180	173
291.483	180	166
291.811	196	187
292.14	179	180
292.468	187	172
292.797	190	183
293.126	196	174
293.453	181	176
293.782	194	185
294.109	207	178
294.438	212	185
294.765	194.058	180
295.094	183	152
295.421	207	181
295.75	187	182
296.079	199	181
296.406	190	187
296.735	152	183
297.062	168	179
297.391	201	186
297.718	195	167
298.047	204.058	186
298.374	203	190
298.703	213	184
299.03	160.058	189
299.358	200.058	187
299.685	187	181
300.014	208	182
