# Supplementary material for: Raman fingerprint of two terahertz spin wave branches in a two-dimensional honeycomb Ising ferromagnet
Source: Nat Commun. 2018 Nov 30;9:5122. doi: 10.1038/s41467-018-07547-6 (PMC6269484; doi:10.1038/s41467-018-07547-6)
Supplement: Supplementary file 7 — Source Data Figure 3b-e (5L data) [file 41467_2018_7547_MOESM7_ESM.txt]

wavenumber	Cross	Parallel
39.5702	125	125
39.9159	125	125
40.2617	138	136
40.6074	143	142
40.9547	140	138
41.3004	137	128
41.6461	128	133
41.9917	113	121
42.3389	140	133
42.6845	131	148
43.0302	134	139
43.3758	141	120
43.7214	145	134
44.0685	145	130
44.4141	133	138
44.7596	165	167
45.1051	166	146
45.4507	121	148
45.7962	140	142
46.1432	131	142
46.4887	152	148
46.8341	120	125
47.1796	121	138
47.525	133	135
47.8704	118	134
48.2158	144	140
48.5627	139	144
48.9081	140	133
49.2534	145	140
49.5988	156	158
49.9441	130	127
50.2894	149	140
50.6347	143	134
50.98	138	135
51.3253	136	141
51.6705	158	150
52.0157	145	138
52.361	127	134
52.7077	142	141
53.0529	143	132
53.398	128	141
53.7432	130	140
54.0883	130	144
54.4335	137	146
54.7786	133	145
55.1237	139	141
55.4688	150	125
55.8138	147	140
56.1589	152	150
56.5039	143	143
56.8489	158	149
57.194	146	135
57.5389	141	154
57.8824	209	206
58.2274	157	138
58.5723	162	148
58.9172	139	159
59.2622	146	133
59.6071	150	138
59.952	152	140
60.2968	138	133
60.6417	146	148
60.9865	141	142
61.3313	136	141
61.6762	165	139
62.021	150	160
62.3642	147	151
62.709	113	121
63.0537	171	132
63.3985	184	173
63.7432	190	148
64.0879	174	179
64.4326	174	142
64.7758	196	171
65.1204	173	152
65.4651	186	188
65.8097	189	173
66.1543	175	151
66.4974	179	170
66.842	185	155
67.1865	193	153
67.5311	206	164
67.8756	189	140
68.2187	165	158
68.5632	161	168
68.9077	176	159
69.2521	177	149
69.5951	181	172
69.9395	184	160
70.284	181	161
70.6284	167	150
70.9713	187	146
71.3157	193	156
71.66	178	158
72.0044	185	162
72.3472	191	164
72.6916	197	165
73.0359	160	158
73.3787	200	153
73.723	198	182
74.0672	182	177
74.41	188	164
74.7542	211	179
75.0984	200	184
75.4411	241	215
75.7853	278	210
76.1295	350	231
76.4722	301	306
76.8163	270	509
77.1589	249	570
77.503	247	1584
77.8471	207	1504
78.1897	207	498
78.5338	198	312
78.8763	190	244
79.2204	204	214
79.5644	192	206
79.9069	189	184
80.2509	200	191
80.5934	205	168
80.9374	188	186
81.2798	193	185
81.6237	170	171
81.9661	201	206
82.3101	211	236
82.654	182	322
82.9963	211	373
83.3402	207	267
83.6825	178	227
84.0264	198	175
84.3687	193	172
84.7125	193	176
85.0547	191	178
85.3985	209	149
85.7408	186	166
86.083	183	131
86.4267	195	188
86.7689	204	156
87.1126	230	165
87.4548	188	171
87.7985	194	178
88.1406	198	169
88.4843	192	176
88.8264	199	191
89.1685	205	161
89.5121	231	174
89.8541	190	161
90.1977	189	173
90.5397	215	156
90.8818	224	187
91.2253	222	164
91.5673	170	167
91.9093	195	181
92.2527	178	154
92.5947	200	177
92.9366	205	168
93.2801	193	166
93.622	195	146
93.9638	190	161
94.3072	213	165
94.6491	209	187
94.9909	196	127
95.3343	183	167
95.6761	176	184
96.0179	210	167
96.3612	201	174
96.703	198	172
97.0447	205	173
97.3865	205	176
97.7297	203	178
98.0714	198	169
98.4131	213	194
98.7548	196	188
99.098	226	189
99.4396	203	179
99.7813	218	196
100.123	218	163
100.464	209	175
100.808	197	169
101.149	227	180
101.491	218	189
101.832	213	177
102.174	195	178
102.517	224	209
102.858	227	200
103.2	278	256
103.541	351	289
103.883	276	259
104.224	236	185
104.566	227	168
104.909	214	180
105.25	194	173
105.591	225	193
105.933	209	209
106.274	247	238
106.615	301	284
106.957	438	412
107.298	755	824
107.639	1263	1012
107.981	1288	811
108.323	849	808
108.665	649	1378
109.006	411	796
109.347	282	384
109.688	222	249
110.03	232	226
110.371	244	204
110.712	214	195
111.053	193	196
111.394	208	229
111.735	230	203
112.076	217	200
112.417	231	206
112.759	223	206
113.1	227	224
113.441	242	181
113.782	209	180
114.123	255	214
114.464	285	293
114.805	335	336
115.146	374	332
115.487	325	258
115.828	254	229
116.167	248	201
116.508	232	205
116.849	237	198
117.19	253	217
117.531	273	198
117.871	219	196
118.212	265	186
118.553	226	199
118.894	219	212
119.235	253	196
119.574	216	196
119.915	209	186
120.255	223	201
120.596	214	184
120.937	228	202
121.278	240	194
121.617	198	199
121.957	259	199
122.298	245	217
122.639	221	211
122.979	223	187
123.32	217	220
123.659	243	201
124	254	216
124.34	361	217
124.681	472	259
125.02	609	313
125.36	2101	458
125.701	7081	858
126.041	3619	629
126.38	1155	606
126.721	616	759
127.061	562	976
127.402	786	1380
127.741	1229	2286
128.081	1180	2034
128.421	1019	2131
128.76	864	3615
129.101	752	8660
129.441	864	17429
129.781	547	8871
130.12	406	3116
130.46	365	1503
130.801	342	971
131.14	296	679
131.48	241	541
131.82	258	381
132.159	241	333
132.499	241	325
132.838	225	291
133.178	219	250
133.518	232	251
133.857	219	244
134.197	239	222
134.535	224	202
134.876	212	180
135.216	235	199
135.554	217	203
135.894	214	220
136.233	215	190
136.573	233	214
136.911	231	182
137.251	241	192
137.591	218	198
137.93	228	204
138.27	256	227
138.608	228	220
138.948	232	209
139.287	240	227
139.627	216	191
139.965	238	204
140.305	229	207
140.643	244	222
140.983	212	209
141.321	233	177
141.661	226	187
142	232	198
142.339	224	191
142.678	251	200
143.016	240	174
143.356	221	217
143.694	234	209
144.034	222	182
144.372	244	187
144.712	235	193
145.05	224	185
145.388	218	160
145.727	243	202
146.066	229	223
146.405	228	191
146.743	235	207
147.081	264	201
147.421	216	201
147.759	230	192
148.097	220	189
148.437	213	185
148.775	219	190
149.113	228	191
149.452	232	193
149.79	216	189
150.128	219	173
150.467	226	193
150.805	224	203
151.143	255	200
151.483	228	194
151.821	211	180
152.158	224	174
152.496	204	194
152.836	206	176
153.173	225	185
153.511	261	143
153.849	218	182
154.188	232	147
154.526	215	192
154.864	221	174
155.202	229	159
155.539	208	179
155.879	222	179
156.216	215	152
156.554	189	181
156.892	213	179
157.229	250	168
157.568	210	179
157.906	203	178
158.244	211	170
158.581	241	162
158.919	240	186
159.256	212	181
159.595	261	169
159.933	226	173
160.27	225	196
160.608	227	169
160.945	203	190
161.283	229	194
161.62	200	192
161.958	238	166
162.295	223	181
162.634	219	196
162.971	234	185
163.309	213	185
163.646	219	195
163.984	221	204
164.321	250	178
164.658	213	173
164.996	228	175
165.333	218	194
165.67	230	182
166.007	217	190
166.345	223	175
166.682	230	182
167.019	214	183
167.356	211	182
167.694	228	183
168.031	225	176
168.368	191	168
168.705	228	161
169.042	234	181
169.379	227	178
169.716	227	203
170.054	213	190
170.391	228	175
170.728	227	186
171.065	189	163
171.402	436	404
171.739	241	172
172.074	221	188
172.411	230	180
172.748	256	180
173.085	226	181
173.422	242	168
173.759	222	175
174.096	196	161
174.433	207	166
174.768	227	204
175.105	228	179
175.442	235	179
175.779	227	176
176.116	219	183
176.453	220	171
176.789	205	186
177.125	187	180
177.462	249	195
177.798	215	181
178.135	224	191
178.472	217	178
178.807	213	197
179.144	199	180
179.48	241	175
179.817	235	193
180.152	220	172
180.489	228	178
180.826	226	196
181.162	224	178
181.497	227	176
181.834	232	183
182.17	215	185
182.507	210	185
182.842	210	185
183.179	237	188
183.515	229	192
183.85	215	171
184.187	228	183
184.523	245	179
184.858	242	204
185.194	222	213
185.531	226	183
185.866	223	181
186.202	219	142
186.539	213	185
186.873	214	160
187.21	233	187
187.546	219	184
187.881	226	168
188.217	222	172
188.552	216	174
188.888	219	182
189.225	216	193
189.559	201	166
189.896	217	175
190.23	224	192
190.567	202	184
190.901	225	174
191.238	209	182
191.574	203	183
191.908	220	190
192.245	231	189
192.579	228	200
192.915	232	213
193.25	206	191
193.586	221	189
193.921	247	218
194.257	214	189
194.591	216	188
194.927	204	210
195.262	231	211
195.598	228	207
195.932	219	196
196.268	226	203
196.603	232	217
196.939	207	184
197.273	209	196
197.607	226	198
197.943	205	193
198.278	240	191
198.614	233	204
198.948	230	197
199.282	229	208
199.618	242	200
199.952	244	193
200.288	227	205
200.623	229	213
200.957	221	205
201.293	217	193
201.627	230	187
201.961	226	185
202.297	228	210
202.631	238	186
202.965	211	188
203.301	242	305
203.635	196	1307
203.969	216	275
204.305	228	189
204.639	232	199
204.973	220	199
205.309	229	187
205.643	220	186
205.977	227	188
206.312	195	184
206.646	198	182
206.98	189	195
207.314	214	192
207.65	230	164
207.984	214	184
208.318	272	260
208.652	240	183
208.986	210	175
209.321	215	190
209.655	215	190
209.989	201	179
210.323	227	176
210.657	217	186
210.992	229	210
211.326	220	206
211.66	237	182
211.993	231	176
212.327	246	190
212.661	249	180
212.996	257	221
213.33	253	233
213.664	226	197
213.997	231	197
214.331	260	241
214.665	244	239
214.998	272	255
215.332	274	256
215.667	251	242
216.001	259	229
216.334	269	242
216.668	240	237
217.002	247	224
217.335	266	269
217.669	253	220
218.002	228	219
218.336	266	168
218.669	231	222
219.003	218	218
219.336	222	197
219.67	234	221
220.003	224	215
220.337	222	225
220.67	231	205
221.004	246	219
221.337	253	234
221.67	248	202
222.004	265	219
222.337	258	243
222.671	254	229
223.004	271	240
223.337	227	236
223.67	239	250
224.004	249	276
224.337	294	304
224.67	268	282
225.004	276	252
225.337	261	302
225.669	244	238
226.002	255	221
226.335	256	237
226.668	250	232
227.001	239	251
227.334	230	235
227.668	270	227
228.001	239	229
228.332	268	228
228.665	242	249
228.998	232	233
229.332	257	227
229.665	264	254
229.998	239	211
230.329	248	217
230.662	239	207
230.995	250	240
231.328	217	218
231.661	259	229
231.993	257	304
232.326	242	238
232.658	246	246
232.991	257	232
233.324	265	252
233.656	261	282
233.988	281	273
234.321	274	276
234.654	275	299
234.986	304	288
235.318	290	279
235.651	263	310
235.982	303	309
236.315	273	276
236.648	284	284
236.979	307	304
237.312	271	362
237.645	303	365
237.976	311	432
238.309	391	641
238.641	387	601
238.972	437	603
239.305	470	566
239.638	413	455
239.969	353	383
240.301	320	300
240.634	346	345
240.965	280	320
241.298	296	339
241.629	309	299
241.961	317	293
242.294	328	312
242.625	302	314
242.957	292	284
243.288	316	275
243.621	278	285
243.952	280	284
244.284	284	275
244.616	299	250
244.947	279	265
245.28	303	248
245.611	272	226
245.943	297	250
246.274	272	264
246.606	256	239
246.937	268	232
247.269	254	249
247.6	252	221
247.932	245	196
248.263	270	180
248.595	239	209
248.926	247	205
249.257	209	192
249.589	198	177
249.92	246	206
250.252	216	234
250.583	234	217
250.915	252	248
251.245	252	290
251.576	255	398
251.908	257	391
252.239	328	437
252.571	383	434
252.901	397	468
253.232	445	448
253.564	492	536
253.895	525	542
254.227	496	539
254.557	451	482
254.888	493	500
255.22	411	471
255.55	406	500
255.88	390	467
256.212	385	461
256.543	381	522
256.873	351	492
257.204	368	529
257.535	357	491
257.866	370	540
258.196	370	580
258.528	378	558
258.858	411	572
259.189	430	556
259.519	374	559
259.851	390	494
260.181	375	469
260.511	349	459
260.841	326	422
261.173	293	374
261.503	272	385
261.834	264	329
262.164	242	254
262.494	250	245
262.826	238	252
263.156	223	257
263.486	254	220
263.816	232	227
264.146	237	198
264.476	262	243
264.808	193	190
265.138	252	180
265.468	225	195
265.798	225	205
266.128	213	216
266.458	224	198
266.788	223	193
267.118	220	196
267.449	213	195
267.779	229	179
268.109	235	183
268.439	235	204
268.769	246	193
269.099	207	172
269.429	222	189
269.759	232	191
270.088	194	200
270.418	226	159
270.748	233	177
271.078	217	176
271.408	202	169
271.737	199	186
272.067	217	200
272.397	219	201
272.727	241	173
273.056	180	176
273.386	202	188
273.716	246	215
274.046	213	206
274.375	214	177
274.705	242	198
275.035	226	185
275.364	290	256
275.694	220	183
276.023	218	179
276.353	219	176
276.683	215	197
277.012	193	169
277.342	195	185
277.67	244	212
277.999	236	191
278.329	220	195
278.658	231	179
278.988	209	184
279.317	211	178
279.647	210	167
279.976	173	185
280.304	204	173
280.633	241	150
280.963	167	173
281.292	201	185
281.621	189	156
281.951	201	177
282.279	209	181
282.608	223	213
282.937	222	197
283.267	201	187
283.596	205	178
283.924	220	203
284.253	210	190
284.582	217	170
284.911	207	189
285.239	220	151
285.568	209	193
285.897	202	176
286.227	212	198
286.554	216	185
286.883	221	168
287.213	224	198
287.54	217	173
287.869	219	173
288.198	220	190
288.527	196	184
288.855	205	170
289.184	205	180
289.513	211	182
289.841	193	181
290.17	232	201
290.499	225	195
290.826	182	202
291.155	206	183
291.483	195	158
291.811	180	162
292.14	213	190
292.468	205	223
292.797	216	190
293.126	178	181
293.453	215	170
293.782	208	183
294.109	205	188
294.438	191	206
294.765	200	189
295.094	196	184
295.421	213	166
295.75	204	179
296.079	214	188
296.406	216	184
296.735	230	166
297.062	223	184
297.391	203	197
297.718	227	190
298.047	208	204
298.374	224	216
298.703	206	187
299.03	211	187
299.358	206	142
299.685	207	189
300.014	198	178
