# Supplementary material for: Raman fingerprint of two terahertz spin wave branches in a two-dimensional honeycomb Ising ferromagnet
Source: Nat Commun. 2018 Nov 30;9:5122. doi: 10.1038/s41467-018-07547-6 (PMC6269484; doi:10.1038/s41467-018-07547-6)
Supplement: Supplementary file 8 — Source Data Figure 3b-e (9L data) [file 41467_2018_7547_MOESM8_ESM.txt]

wavenumber	cross	parallel
39.5702	120	169
39.9159	120	119
40.2617	150	127
40.6074	133	136
40.9547	131	147
41.3004	145	135
41.6461	134	133
41.9917	134	127
42.3389	126	136
42.6845	145	121
43.0302	150	135
43.3758	134	141
43.7214	141	155
44.0685	148	138
44.4141	141	130
44.7596	162	150
45.1051	135	137
45.4507	139	149
45.7962	134	135
46.1432	143	129
46.4887	144	113
46.8341	168	132
47.1796	168	135
47.525	124	140
47.8704	150	132
48.2158	141	151
48.5627	123	134
48.9081	143	145
49.2534	153	147
49.5988	135	135
49.9441	164	128
50.2894	143	126
50.6347	135	147
50.98	146	173
51.3253	130	136
51.6705	128	145
52.0157	143	140
52.361	134	143
52.7077	140	142
53.0529	123	140
53.398	148	148
53.7432	125	140
54.0883	135	133
54.4335	160	118
54.7786	138	127
55.1237	135	140
55.4688	133	146
55.8138	139	139
56.1589	151	134
56.5039	139	136
56.8489	138	132
57.194	130	138
57.5389	131	144
57.8824	211	197
58.2274	143	140
58.5723	154	172
58.9172	157	134
59.2622	134	143
59.6071	143	152
59.952	149	133
60.2968	144	149
60.6417	151	142
60.9865	144	162
61.3313	147	157
61.6762	152	148
62.021	155	150
62.3642	168	188
62.709	170	180
63.0537	179	179
63.3985	192	173
63.7432	155	193
64.0879	177	172
64.4326	171	176
64.7758	199	195
65.1204	160	184
65.4651	177	189
65.8097	163	179
66.1543	165	182
66.4974	166	187
66.842	197	210
67.1865	183	217
67.5311	218	205
67.8756	192	197
68.2187	209	194
68.5632	173	227
68.9077	214	215
69.2521	195	205
69.5951	176	178
69.9395	194	205
70.284	164	212
70.6284	217	203
70.9713	187	220
71.3157	189	219
71.66	162	196
72.0044	212	236
72.3472	199	210
72.6916	191	206
73.0359	185	215
73.3787	198	219
73.723	180	194
74.0672	195	221
74.41	218	193
74.7542	187	232
75.0984	221	204
75.4411	301	242
75.7853	445	247
76.1295	373	258
76.4722	291	351
76.8163	261	397
77.1589	229	597
77.503	246	1178
77.8471	208	3369
78.1897	226	2314
78.5338	196	714
78.8763	214	339
79.2204	175	275
79.5644	199	226
79.9069	170	233
80.2509	215	245
80.5934	165	217
80.9374	217	212
81.2798	207	251
81.6237	183	344
81.9661	195	346
82.3101	188	296
82.654	177	286
82.9963	215	381
83.3402	211	307
83.6825	211	275
84.0264	199	237
84.3687	221	226
84.7125	192	200
85.0547	186	192
85.3985	191	206
85.7408	205	188
86.083	205	206
86.4267	231	212
86.7689	211	210
87.1126	234	234
87.4548	215	190
87.7985	201	189
88.1406	213	192
88.4843	220	200
88.8264	200	201
89.1685	228	192
89.5121	212	209
89.8541	221	200
90.1977	219	208
90.5397	204	215
90.8818	252	206
91.2253	202	179
91.5673	185	210
91.9093	227	186
92.2527	209	206
92.5947	195	197
92.9366	209	188
93.2801	209	209
93.622	214	215
93.9638	207	289
94.3072	199	209
94.6491	191	206
94.9909	211	214
95.3343	193	198
95.6761	232	173
96.0179	202	191
96.3612	200	203
96.703	169	188
97.0447	210	207
97.3865	210	195
97.7297	188	203
98.0714	202	213
98.4131	202	196
98.7548	199	195
99.098	226	228
99.4396	207	196
99.7813	200	222
100.123	209	220
100.464	216	207
100.808	209	194
101.149	209	211
101.491	205	208
101.832	204	213
102.174	223	223
102.517	220	244
102.858	265	328
103.2	387	398
103.541	454	434
103.883	319	357
104.224	259	275
104.566	234	200
104.909	210	241
105.25	217	207
105.591	225	211
105.933	228	225
106.274	254	228
106.615	319	324
106.957	457	627
107.298	688	900
107.639	1642	1310
107.981	1825	1341
108.323	774	768
108.665	815	1181
109.006	643	1665
109.347	343	610
109.688	250	320
110.03	240	238
110.371	218	199
110.712	251	242
111.053	201	232
111.394	239	217
111.735	211	239
112.076	228	233
112.417	242	220
112.759	225	246
113.1	240	231
113.441	253	235
113.782	204	242
114.123	225	280
114.464	305	353
114.805	331	407
115.146	297	368
115.487	248	303
115.828	243	237
116.167	226	231
116.508	218	216
116.849	219	222
117.19	247	234
117.531	229	210
117.871	214	222
118.212	223	234
118.553	210	213
118.894	247	216
119.235	248	239
119.574	201	225
119.915	224	231
120.255	226	221
120.596	232	228
120.937	254	235
121.278	186	234
121.617	233	228
121.957	230	216
122.298	236	228
122.639	235	231
122.979	235	224
123.32	248	258
123.659	249	253
124	293	246
124.34	256	248
124.681	430	277
125.02	1823	340
125.36	8846	495
125.701	4073	475
126.041	1737	530
126.38	965	519
126.721	759	662
127.061	842	929
127.402	726	831
127.741	607	847
128.081	674	1191
128.421	796	1821
128.76	608	3603
129.101	752	10817
129.441	703	30684
129.781	502	16343
130.12	437	4549
130.46	409	2657
130.801	324	1321
131.14	275	742
131.48	261	547
131.82	238	440
132.159	224	368
132.499	263	357
132.838	241	325
133.178	245	298
133.518	225	306
133.857	248	278
134.197	226	277
134.535	224	258
134.876	229	294
135.216	233	271
135.554	219	251
135.894	248	246
136.233	219	238
136.573	223	226
136.911	257	250
137.251	228	220
137.591	210	223
137.93	218	249
138.27	296	263
138.608	235	245
138.948	211	233
139.287	200	258
139.627	222	234
139.965	214	241
140.305	243	215
140.643	246	241
140.983	235	228
141.321	214	235
141.661	214	224
142	215	224
142.339	215	226
142.678	223	238
143.016	221	239
143.356	200	238
143.694	208	230
144.034	205	239
144.372	232	245
144.712	222	238
145.05	196	233
145.388	222	210
145.727	234	244
146.066	246	233
146.405	201	233
146.743	242	249
147.081	210	257
147.421	251	224
147.759	197	221
148.097	199	250
148.437	216	241
148.775	217	205
149.113	213	212
149.452	221	212
149.79	240	258
150.128	218	248
150.467	222	204
150.805	210	205
151.143	226	212
151.483	213	206
151.821	208	222
152.158	258	218
152.496	225	226
152.836	211	214
153.173	221	202
153.511	242	225
153.849	220	229
154.188	226	208
154.526	259	220
154.864	243	231
155.202	198	245
155.539	219	210
155.879	202	207
156.216	193	229
156.554	210	210
156.892	221	210
157.229	221	214
157.568	211	234
157.906	194	221
158.244	212	221
158.581	212	217
158.919	243	224
159.256	233	222
159.595	210	221
159.933	208	230
160.27	219	239
160.608	229	226
160.945	223	201
161.283	240	229
161.62	224	224
161.958	240	223
162.295	227	225
162.634	215	220
162.971	202	220
163.309	220	232
163.646	219	227
163.984	209	204
164.321	243	220
164.658	206	219
164.996	214	217
165.333	235	218
165.67	217	242
166.007	238	202
166.345	223	228
166.682	217	225
167.019	216	225
167.356	189	217
167.694	209	211
168.031	213	213
168.368	199	218
168.705	187	212
169.042	221	208
169.379	229	215
169.716	232	241
170.054	202	207
170.391	227	220
170.728	209	203
171.065	204	202
171.402	401	430
171.739	171	223
172.074	217	211
172.411	210	208
172.748	208	201
173.085	193	236
173.422	223	222
173.759	211	219
174.096	208	200
174.433	222	224
174.768	235	225
175.105	224	211
175.442	206	235
175.779	234	223
176.116	218	189
176.453	203	217
176.789	224	228
177.125	207	216
177.462	178	174
177.798	213	200
178.135	210	220
178.472	213	213
178.807	210	210
179.144	229	217
179.48	216	212
179.817	204	213
180.152	211	204
180.489	205	202
180.826	209	223
181.162	208	214
181.497	220	212
181.834	200	212
182.17	211	222
182.507	219	217
182.842	228	234
183.179	217	223
183.515	209	214
183.85	187	224
184.187	230	224
184.523	200	200
184.858	251	233
185.194	219	224
185.531	226	216
185.866	209	201
186.202	233	230
186.539	220	240
186.873	216	233
187.21	205	199
187.546	202	219
187.881	227	207
188.217	198	186
188.552	210	204
188.888	211	199
189.225	216	199
189.559	211	212
189.896	197	214
190.23	215	195
190.567	211	203
190.901	209	209
191.238	208	216
191.574	224	215
191.908	218	256
192.245	210	227
192.579	238	236
192.915	240	235
193.25	232	233
193.586	205	245
193.921	203	236
194.257	198	233
194.591	219	230
194.927	206	227
195.262	229	236
195.598	198	245
195.932	214	243
196.268	208	225
196.603	226	230
196.939	218	230
197.273	196	234
197.607	223	228
197.943	196	229
198.278	191	238
198.614	223	237
198.948	214	217
199.282	214	234
199.618	232	256
199.952	203	223
200.288	229	244
200.623	207	226
200.957	216	238
201.293	219	226
201.627	209	233
201.961	240	230
202.297	187	229
202.631	210	224
202.965	191	226
203.301	216	241
203.635	195	217
203.969	221	231
204.305	230	215
204.639	211	241
204.973	204	232
205.309	170	211
205.643	188	238
205.977	221	211
206.312	180	212
206.646	222	224
206.98	184	226
207.314	193	225
207.65	211	224
207.984	194	213
208.318	295	289
208.652	214	217
208.986	214	223
209.321	224	216
209.655	221	233
209.989	211	198
210.323	198	224
210.657	210	213
210.992	202	240
211.326	211	232
211.66	182	219
211.993	216	214
212.327	228	230
212.661	229	234
212.996	232	234
213.33	242	294
213.664	244	249
213.997	262	268
214.331	267	284
214.665	281	309
214.998	280	298
215.332	256	308
215.667	279	274
216.001	244	322
216.334	258	304
216.668	264	268
217.002	259	298
217.335	259	295
217.669	236	312
218.002	237	288
218.336	216	262
218.669	223	266
219.003	212	269
219.336	218	250
219.67	217	268
220.003	234	268
220.337	232	263
220.67	208	227
221.004	259	284
221.337	214	243
221.67	247	272
222.004	240	255
222.337	238	256
222.671	246	289
223.004	229	278
223.337	233	275
223.67	220	335
224.004	271	328
224.337	232	347
224.67	253	315
225.004	224	302
225.337	265	294
225.669	231	298
226.002	224	314
226.335	238	290
226.668	235	278
227.001	219	293
227.334	224	283
227.668	212	276
228.001	256	294
228.332	219	298
228.665	236	275
228.998	234	291
229.332	237	303
229.665	235	275
229.998	241	283
230.329	241	297
230.662	226	262
230.995	228	271
231.328	225	272
231.661	243	333
231.993	233	308
232.326	262	295
232.658	219	271
232.991	264	296
233.324	231	296
233.656	270	304
233.988	298	295
234.321	251	323
234.654	282	371
234.986	281	318
235.318	307	344
235.651	283	356
235.982	268	355
236.315	297	325
236.648	276	351
236.979	257	368
237.312	287	386
237.645	309	399
237.976	390	563
238.309	498	824
238.641	470	728
238.972	530	671
239.305	483	567
239.638	384	446
239.969	320	385
240.301	291	366
240.634	274	348
240.965	294	352
241.298	318	369
241.629	293	388
241.961	292	353
242.294	281	358
242.625	292	374
242.957	267	358
243.288	263	342
243.621	291	326
243.952	274	315
244.284	250	355
244.616	279	337
244.947	295	330
245.28	289	349
245.611	270	359
245.943	284	321
246.274	269	345
246.606	253	265
246.937	254	274
247.269	241	282
247.6	239	258
247.932	205	272
248.263	234	226
248.595	222	236
248.926	216	230
249.257	191	229
249.589	273	225
249.92	294	245
250.252	258	246
250.583	231	304
250.915	221	385
251.245	230	489
251.576	236	509
251.908	260	534
252.239	299	564
252.571	324	622
252.901	409	692
253.232	461	671
253.564	556	690
253.895	620	737
254.227	592	733
254.557	552	626
254.888	537	585
255.22	476	665
255.55	420	643
255.88	367	633
256.212	348	627
256.543	403	704
256.873	320	725
257.204	364	734
257.535	364	760
257.866	400	857
258.196	412	910
258.528	398	842
258.858	446	849
259.189	456	848
259.519	443	758
259.851	426	674
260.181	392	686
260.511	344	649
260.841	317	589
261.173	263	512
261.503	257	471
261.834	236	433
262.164	227	340
262.494	224	312
262.826	220	280
263.156	233	269
263.486	230	263
263.816	211	239
264.146	215	239
264.476	237	266
264.808	225	245
265.138	192	224
265.468	196	229
265.798	246	258
266.128	221	231
266.458	191	220
266.788	203	224
267.118	193	229
267.449	228	227
267.779	201	222
268.109	193	227
268.439	241	225
268.769	211	225
269.099	197	210
269.429	184	204
269.759	216	225
270.088	195	198
270.418	239	219
270.748	212	203
271.078	181	226
271.408	216	214
271.737	225	220
272.067	199	239
272.397	209	230
272.727	192	216
273.056	197	224
273.386	214	229
273.716	208	239
274.046	197	225
274.375	203	221
274.705	214	222
275.035	219	192
275.364	280	287
275.694	207	210
276.023	200	212
276.353	161	236
276.683	207	234
277.012	202	229
277.342	209	224
277.67	212	248
277.999	220	243
278.329	200	247
278.658	187	244
278.988	202	218
279.317	169	215
279.647	210	201
279.976	202	233
280.304	194	232
280.633	198	207
280.963	221	231
281.292	199	212
281.621	175	210
281.951	194	210
282.279	200	213
282.608	194	214
282.937	183	221
283.267	201	189
283.596	209	213
283.924	193	226
284.253	189	214
284.582	198	205
284.911	202	213
285.239	201	217
285.568	213	221
285.897	194	204
286.227	196	210
286.554	190	200
286.883	208	230
287.213	210	214
287.54	209	205
287.869	199	231
288.198	192	215
288.527	190	203
288.855	215	229
289.184	185	219
289.513	192	224
289.841	202	208
290.17	232	238
290.499	235	212
290.826	215	240
291.155	192	200
291.483	192	224
291.811	212	223
292.14	194	234
292.468	196	227
292.797	229	194
293.126	176	224
293.453	199	216
293.782	197	224
294.109	205	230
294.438	201	218
294.765	188	233
295.094	206	249
295.421	220	215
295.75	208	227
296.079	214	204
296.406	179	224
296.735	180	223
297.062	214	218
297.391	216	227
297.718	181	198
298.047	217	230
298.374	216	252
298.703	226	233
299.03	211	217
299.358	217	247
299.685	222	223
300.014	197	208
		
		
		
		
		
		
		
		
		
		
		
		
		
		
		
		
		
		
		
		
		
		
		
		
		
		
		
		
		
		
		
		
		
		
		
		
		
		
		
		
		
		
		
		
		
		
		
		
		
		
		
		
		
		
		
		
		
		
		
		
		
		
		
		
		
		
		
		
		
		
		
		
		
		
		
		
		
		
		
		
		
		
		
		
		
		
		
		
		
		
		
		
		
		
		
		
		
		
		
		
		
		
		
		
		
		
		
		
		
		
		
		
		
		
		
		
		
		
		
		
		
		
		
		
		
		
		
		
		
		
		
		
		
		
		
		
		
		
		
		
		
		
		
		
		
		
		
		
		
		
		
		
		
		
		
		
		
		
		
		
		
		
		
		
		
		
		
		
		
		
		
		
		
		
		
		
		
		
		
		
		
		
		
		
		
		
		
		
		
		
		
		
		
		
		
		
		
		
		
		
		
		
		
		
		
		
		
		
		
		
		
		
		
		
		
		
		
		
		
		
		
		
		
		
		
		
		
		
		
		
		
		
		
		
		
		
		
		
		
		
		
		
		
		
		
		
		
		
		
		
