# Supplementary material for: Raman fingerprint of two terahertz spin wave branches in a two-dimensional honeycomb Ising ferromagnet
Source: Nat Commun. 2018 Nov 30;9:5122. doi: 10.1038/s41467-018-07547-6 (PMC6269484; doi:10.1038/s41467-018-07547-6)
Supplement: Supplementary file 9 — Source Data Figure 3b-e (13L data) [file 41467_2018_7547_MOESM9_ESM.txt]

wavenumber	Cross	parallel
39.5262	53.1818	29.5455
39.872	53.1818	29.5455
40.2192	60.4545	35.9091
40.565	56.3636	35.9091
40.9107	64.0909	43.6364
41.2564	58.1818	43.1818
41.6036	55.9091	33.6364
41.9493	51.3636	34.0909
42.2949	59.5455	31.3636
42.6406	59.5455	40.9091
42.9862	67.2727	37.7273
43.3333	57.2727	37.2727
43.6789	64.0909	44.0909
44.0245	56.8182	38.6364
44.3701	50.4545	37.7273
44.7157	70	46.8182
45.0627	54.5455	41.8182
45.4082	60.9091	54.0909
45.7537	55.6827	40
46.0992	65.6827	41.3636
46.4447	58.41	40
46.7902	64.7736	35.4545
47.1356	59.3191	41.3636
47.4826	57.2727	38.1818
47.828	56.8182	40.9091
48.1734	55	48.6364
48.5188	59.5455	37.7273
48.8642	65	40.9091
49.2095	57.2727	40.9091
49.5549	56.3636	40.4545
49.9002	56.8182	40.9091
50.2455	51.3636	41.3636
50.5923	53.6364	40.4545
50.9376	58.1818	36.8182
51.2829	56.8182	40.9091
51.6281	61.3636	41.8182
51.9733	63.1818	45
52.3186	60	32.7273
52.6638	63.6364	35.9091
53.009	60	38.1818
53.3541	45.9091	38.6364
53.6993	58.41	39.5455
54.0444	63.6364	41.8182
54.3896	73.1818	34.0909
54.7347	61.3636	44.0909
55.0798	60	44.0909
55.4249	60.2282	40.4545
55.7699	63.41	43.1818
56.115	55.9091	45
56.46	63.8645	40.4545
56.8051	62.7273	44.5455
57.1501	55.9091	46.8182
57.4951	59.5455	45.4545
57.84	83.41	55.4545
58.185	62.7273	44.5455
58.53	60.2282	53.1818
58.8749	61.8182	52.7273
59.2198	60.9091	64.0909
59.5647	65	51.8182
59.9096	60.4545	52.2727
60.253	58.41	52.7273
60.5978	58.6364	68.1818
60.9427	60	69.0909
61.2875	57.7273	65.4545
61.6323	63.1818	72.7273
61.9771	62.7273	79.0909
62.3219	58.1818	84.0909
62.6666	71.8182	86.3636
63.0114	77.2727	83.6364
63.3546	79.7736	110.909
63.6993	69.5455	100.455
64.0441	75.4545	96.8182
64.3887	70	97.2727
64.7334	82.5009	104.545
65.0781	77.2727	116.818
65.4212	77.7273	122.727
65.7659	83.6364	109.545
66.1105	68.1818	105.909
66.4551	78.6364	110.455
66.7997	80.9091	116.364
67.1427	83.6364	115
67.4873	90.4545	123.636
67.8318	78.1818	105.455
68.1763	83.6364	112.727
68.5209	87.2727	122.727
68.8638	82.7273	115
69.2083	78.1818	116.364
69.5528	81.3636	118.182
69.8972	84.0909	115.455
70.2402	82.7273	134.091
70.5846	79.5455	119.545
70.929	70.4545	118.636
71.2734	86.1373	133.636
71.6162	86.3636	110.909
71.9606	88.1818	125.909
72.305	86.5918	132.273
72.6478	87.9555	101.818
72.9921	85.2282	126.818
73.3364	90.4545	137.727
73.6792	90.6827	132.727
74.0234	88.6364	117.727
74.3677	87.7273	127.273
74.7104	102.501	139.091
75.0546	143.865	143.636
75.3989	260	152.727
75.7415	351.592	158.182
76.0857	218.41	181.818
76.4299	151.592	247.727
76.7725	122.046	295.909
77.1167	114.319	556.364
77.4608	117.046	1796.36
77.8034	118.182	3193.18
78.1475	94.5455	1078.64
78.49	97.9555	344.091
78.8341	103.636	238.182
79.1766	90.9091	181.818
79.5207	90.6827	174.091
79.8647	85.2282	148.182
80.2072	92.5009	150.455
80.5511	91.8182	155.909
80.8936	89.5455	162.727
81.2376	99.3191	244.545
81.58	93.1818	295.455
81.9239	89.0909	195.455
82.2663	98.8645	192.273
82.6102	87.7273	231.364
82.9541	100.683	213.636
83.2964	87.2727	151.364
83.6403	94.7736	157.727
83.9826	94.5455	143.182
84.3264	90	130
84.6687	79.0909	137.273
85.011	90	134.091
85.3548	85.4545	153.636
85.697	87.2727	130.455
86.0408	91.3636	142.273
86.383	90	131.364
86.7267	86.3636	140
87.0689	89.0909	152.273
87.4126	101.137	123.182
87.7548	95.6827	137.273
88.0984	91.3636	146.364
88.4406	96.3636	136.364
88.7827	94.5455	132.273
89.1263	95.9091	139.545
89.4684	100	149.091
89.8119	96.3636	140.909
90.154	90.9091	145.455
90.496	96.8182	157.727
90.8396	102.273	154.091
91.1816	92.9555	149.091
91.5236	83.1818	166.818
91.8671	88.1818	174.091
92.209	96.3636	171.364
92.5525	93.8645	173.182
92.8944	89.7736	186.364
93.2364	94.5455	186.364
93.5798	91.1373	182.273
93.9217	90	182.273
94.2636	93.8645	192.727
94.6069	94.0909	189.091
94.9488	96.1373	181.364
95.2906	83.1818	178.636
95.6324	95.4545	179.091
95.9757	85.4545	173.636
96.3175	96.8182	189.091
96.6593	95.4545	193.636
97.0026	95	203.182
97.3443	100.455	203.182
97.686	95.2282	180.455
98.0278	89.3191	203.636
98.371	94.5455	199.545
98.7126	95	180.455
99.0543	103.182	185.909
99.396	100	175.455
99.7376	97.2727	172.273
100.081	109.545	161.818
100.422	103.41	165
100.764	92.9555	176.818
101.106	103.865	170.455
101.447	107.727	173.182
101.79	114.319	171.364
102.132	108.636	183.182
102.473	130.455	230.909
102.815	181.592	325
103.156	233.636	372.727
103.498	205.455	305
103.841	146.592	213.636
104.182	114.091	169.091
104.524	111.137	169.545
104.865	112.727	163.182
105.206	103.636	173.636
105.548	94.0909	154.091
105.889	112.273	174.545
106.232	153.636	206.818
106.573	203.41	249.545
106.915	248.41	302.273
107.256	413.636	508.182
107.597	934.318	1127.27
107.939	692.955	851.818
108.28	520.227	617.273
108.621	1136.82	1415.45
108.962	1366.59	1377.27
109.304	425.683	420.455
109.645	176.818	228.182
109.986	139.319	192.727
110.327	125	172.727
110.668	121.592	165.455
111.009	111.592	170.909
111.351	119.319	152.273
111.692	117.955	170.909
112.033	117.273	164.545
112.374	120.455	172.273
112.715	116.364	169.545
113.056	130.455	188.182
113.397	128.41	166.364
113.738	134.091	185.455
114.079	136.818	225
114.42	160.455	250
114.761	165.909	219.091
115.102	150.228	194.545
115.443	135.455	188.182
115.784	122.727	170
116.125	124.545	177.727
116.466	118.636	173.182
116.807	122.727	176.818
117.148	113.636	172.727
117.488	113.41	167.273
117.828	121.818	171.818
118.169	124.545	186.364
118.509	116.137	169.545
118.85	94.5455	177.273
119.191	119.545	180.909
119.532	126.137	166.818
119.873	120.455	180.909
120.213	118.182	176.364
120.553	129.545	185.909
120.893	126.364	172.273
121.234	126.818	168.182
121.575	130	181.364
121.915	128.182	185.909
122.256	142.727	180.909
122.595	146.364	171.818
122.936	132.727	194.091
123.276	155.228	175
123.617	160.683	193.182
123.958	193.182	190.455
124.297	326.364	214.091
124.637	1117.27	244.091
124.978	6318.18	278.182
125.318	8044.77	364.545
125.657	2202.95	386.818
125.998	788.864	441.364
126.338	663.409	419.545
126.679	455.682	563.182
127.018	492.955	580
127.358	470.682	683.182
127.699	378.41	938.182
128.039	447.955	1117.27
128.378	429.319	2058.64
128.718	467.955	4527.73
129.059	557.5	18162.7
129.398	487.727	28957.7
129.738	285.228	7690.91
130.078	217.727	2300.91
130.417	177.046	1143.18
130.757	163.41	753.636
131.098	150.228	533.182
131.436	140	405.909
131.777	130.909	333.182
132.117	133.865	318.636
132.456	128.41	289.091
132.796	127.046	247.727
133.136	118.865	235.455
133.475	117.727	230.909
133.815	130.909	224.091
134.153	119.091	208.636
134.494	121.592	199.545
134.834	112.727	201.364
135.172	119.545	199.091
135.512	122.501	191.818
135.851	117.273	195
136.191	127.273	195.455
136.53	122.046	199.545
136.87	106.818	185
137.21	125.909	189.091
137.548	119.545	193.182
137.888	125.455	192.273
138.226	134.774	193.182
138.566	127.727	196.818
138.905	125	186.364
139.245	118.182	191.818
139.583	112.501	177.273
139.923	119.545	189.091
140.262	127.273	184.545
140.601	127.955	181.364
140.94	112.727	175
141.28	124.091	195.909
141.618	124.091	182.273
141.958	112.955	164.091
142.296	112.273	179.545
142.634	126.364	195
142.974	135.228	189.545
143.312	125.909	169.091
143.652	108.636	169.545
143.99	123.182	189.545
144.33	125.455	194.545
144.668	130	175.909
145.006	123.182	180
145.346	126.818	158.636
145.684	124.091	174.545
146.024	124.545	166.364
146.362	125.909	187.273
146.7	124.545	176.818
147.04	135	172.273
147.378	132.273	184.545
147.716	131.364	191.818
148.055	134.091	224.091
148.393	132.727	180
148.733	134.545	160.909
149.071	128.636	164.091
149.409	134.774	173.636
149.748	136.818	155.455
150.086	144.091	159.545
150.424	130.683	177.727
150.762	125.909	164.545
151.101	122.955	153.182
151.439	119.545	166.364
151.777	137.046	163.182
152.117	135.455	154.091
152.454	131.818	156.818
152.792	119.091	152.727
153.13	125.909	170
153.469	130.909	146.818
153.807	123.182	155
154.145	110.455	149.091
154.483	125	156.818
154.822	128.182	163.636
155.16	122.273	160.455
155.497	122.501	148.636
155.835	121.137	152.727
156.173	125.683	167.727
156.512	124.319	160.455
156.85	124.091	150.455
157.187	123.636	176.364
157.525	127.273	153.636
157.863	123.41	161.818
158.202	129.319	155.909
158.539	125.455	159.091
158.877	120.683	149.545
159.214	121.364	146.364
159.552	130.909	166.364
159.89	127.955	162.727
160.227	123.182	150.455
160.566	123.182	154.091
160.904	126.592	154.091
161.241	114.545	168.182
161.579	135.455	143.182
161.916	133.182	156.364
162.253	129.091	167.727
162.591	124.319	157.273
162.928	122.501	141.818
163.266	124.319	150.455
163.603	128.182	137.273
163.94	131.592	151.364
164.278	112.727	153.636
164.615	123.182	158.182
164.954	133.636	153.636
165.291	129.091	145.909
165.628	122.727	146.818
165.966	111.364	155.909
166.303	121.818	154.091
166.64	123.865	164.091
166.977	128.865	149.545
167.315	122.046	156.364
167.652	137.501	152.273
167.989	121.818	151.364
168.326	127.501	160.455
168.663	126.818	149.091
169	133.41	153.182
169.338	119.091	145.455
169.673	117.727	146.364
170.01	118.182	155
170.347	125.909	155.909
170.684	127.955	167.273
171.022	126.364	152.727
171.359	187.727	211.364
171.696	127.501	155.455
172.033	125.683	141.818
172.37	121.364	152.273
172.707	124.545	149.091
173.044	124.091	158.182
173.38	126.364	145.909
173.716	121.818	147.273
174.053	131.818	148.636
174.39	118.636	151.364
174.727	116.364	155
175.064	126.818	136.818
175.4	123.182	148.636
175.737	125	149.545
176.073	131.592	148.182
176.409	121.364	142.273
176.746	125.909	161.818
177.083	121.137	146.364
177.42	115.909	145.455
177.757	123.182	149.091
178.092	117.955	146.364
178.429	117.727	153.182
178.765	126.592	154.545
179.102	126.137	150
179.437	124.091	147.273
179.774	129.091	147.273
180.111	131.364	149.091
180.447	129.091	146.364
180.782	120.909	157.273
181.119	117.046	140.909
181.456	111.818	141.818
181.792	130	141.364
182.127	125.909	154.545
182.464	130.909	139.545
182.8	125.909	148.636
183.137	127.727	160.909
183.472	120.683	144.091
183.808	125	132.273
184.145	120.455	135.909
184.48	130.228	139.545
184.816	115	147.273
185.153	124.545	139.091
185.488	127.046	126.818
185.824	118.865	146.364
186.161	125.228	155
186.495	125.228	136.364
186.832	121.592	144.545
187.168	123.182	153.182
187.503	115.909	149.091
187.839	123.636	142.727
188.174	126.364	135
188.51	125.455	133.636
188.847	122.501	140.455
189.182	119.774	136.364
189.518	126.818	149.545
189.853	124.774	152.727
190.189	122.501	142.727
190.524	122.273	128.182
190.86	111.592	144.091
191.196	124.091	154.091
191.531	115	149.545
191.867	128.182	151.364
192.201	128.865	168.636
192.538	121.818	151.364
192.872	135.455	163.636
193.208	110.909	147.727
193.543	130.909	157.273
193.879	135.909	159.091
194.213	128.182	148.636
194.55	121.137	156.818
194.884	127.273	165
195.22	129.091	171.818
195.555	120	165.909
195.891	123.865	165.455
196.225	125.909	170.455
196.561	132.727	177.273
196.895	128.41	160.909
197.231	129.091	160
197.566	128.41	163.182
197.9	118.636	149.091
198.236	114.774	164.545
198.57	116.818	157.727
198.906	123.636	161.364
199.241	121.364	163.182
199.575	119.319	150
199.911	124.091	158.636
200.245	115.228	154.091
200.581	132.727	156.818
200.915	132.727	153.182
201.249	131.137	163.636
201.585	136.137	163.636
201.919	124.091	160.909
202.254	125.909	150.455
202.589	104.091	159.091
202.924	124.319	135
203.258	127.727	149.091
203.593	119.319	139.545
203.928	126.592	143.182
204.262	118.182	153.182
204.597	106.364	157.727
204.931	110.909	151.364
205.265	120.909	148.636
205.601	120	154.091
205.935	120.455	138.182
206.269	120.455	137.727
206.603	117.273	151.818
206.939	109.091	138.182
207.273	113.41	141.364
207.607	133.636	135.455
207.941	120.455	151.364
208.276	133.636	175.455
208.61	111.818	140.455
208.944	116.592	149.091
209.278	118.182	144.545
209.612	123.182	150.455
209.947	119.319	156.818
210.281	118.182	153.636
210.615	119.319	157.727
210.949	122.273	155.909
211.283	117.727	150.455
211.618	121.364	154.545
211.952	125	150.455
212.286	124.091	157.727
212.619	128.636	154.545
212.953	127.273	170
213.287	144.319	181.818
213.621	138.865	185
213.956	142.727	199.545
214.29	133.41	237.727
214.623	156.137	247.727
214.957	142.273	240.909
215.291	163.636	216.818
215.624	178.636	228.636
215.958	180.909	236.818
216.291	168.182	208.636
216.625	167.273	199.091
216.959	168.636	235.909
217.294	164.545	215.455
217.627	149.545	207.727
217.961	134.774	201.364
218.294	149.091	205
218.628	133.636	205.455
218.961	141.364	196.364
219.295	140.455	183.182
219.628	143.41	196.364
219.962	147.273	184.545
220.295	142.955	176.818
220.629	146.818	184.091
220.962	148.865	192.727
221.296	156.137	180
221.629	147.273	189.091
221.962	133.182	184.091
222.296	161.818	185.909
222.629	145.909	195
222.962	149.774	190.455
223.296	152.046	204.091
223.629	166.818	222.273
223.961	165	241.818
224.294	160.683	214.091
224.627	155.228	207.727
224.961	165	214.545
225.294	156.818	223.636
225.627	150	200
225.96	150	205.455
226.293	152.501	214.091
226.627	150.909	197.273
226.96	139.091	195.455
227.291	150	187.727
227.625	151.818	216.818
227.958	172.273	207.273
228.291	148.182	205
228.624	156.592	199.091
228.957	158.865	197.273
229.29	161.592	194.545
229.622	167.046	199.545
229.955	159.774	207.727
230.288	159.319	198.182
230.621	141.364	199.545
230.954	141.818	187.727
231.285	152.273	196.818
231.618	152.501	200.455
231.951	158.182	191.364
232.284	150	200.455
232.617	154.091	186.364
232.948	166.592	215
233.281	161.364	201.364
233.614	167.727	220.909
233.947	171.818	217.727
234.278	195.683	251.364
234.611	170.455	230.909
234.944	176.818	229.545
235.277	180.683	249.545
235.608	191.364	241.818
235.941	182.046	249.091
236.274	194.545	235.455
236.605	188.865	267.273
236.938	203.865	283.182
237.271	217.727	325.455
237.602	291.592	448.182
237.934	360.455	737.273
238.267	410.455	773.182
238.598	375	648.182
238.931	341.137	541.818
239.264	306.818	465.455
239.595	261.818	342.273
239.927	222.273	265.909
240.26	206.364	260.455
240.591	209.319	261.364
240.924	212.046	242.727
241.255	199.091	247.727
241.587	212.727	246.364
241.92	214.545	255.455
242.251	209.091	253.636
242.583	210.909	241.818
242.914	188.182	231.818
243.247	221.818	234.091
243.579	198.182	230.455
243.91	190.455	241.364
244.243	202.955	239.091
244.574	212.727	247.273
244.906	206.592	242.273
245.237	190.228	242.727
245.569	175.909	213.636
245.9	188.865	214.545
246.232	183.182	200.909
246.563	168.41	196.818
246.896	163.865	185.909
247.226	151.364	172.273
247.559	146.137	152.727
247.89	133.41	151.818
248.222	132.955	147.727
248.553	143.636	160
248.885	138.182	163.182
249.216	131.137	145
249.548	136.364	157.273
249.878	139.545	171.364
250.209	137.501	191.818
250.541	140.909	250.455
250.872	142.727	324.091
251.204	159.091	391.818
251.535	156.364	429.545
251.867	181.818	459.545
252.197	222.727	508.636
252.528	304.774	540.455
252.86	350.455	571.364
253.191	458.182	594.091
253.521	564.545	654.545
253.853	640	639.091
254.184	604.773	588.182
254.514	539.318	518.636
254.846	442.955	513.182
255.177	363.865	546.364
255.509	289.774	501.818
255.839	264.319	520.455
256.17	296.137	555
256.5	272.273	551.364
256.832	274.319	580
257.162	296.818	598.636
257.493	306.364	677.273
257.824	320.909	732.727
258.155	317.273	749.091
258.485	334.091	711.818
258.816	359.545	667.727
259.147	368.182	645.455
259.478	331.592	572.727
259.808	310.228	543.636
260.138	291.592	540.909
260.47	264.774	518.182
260.8	222.955	430.455
261.13	177.273	361.364
261.461	168.182	324.545
261.792	151.137	284.091
262.122	138.636	232.273
262.453	143.636	210.909
262.783	138.182	184.091
263.113	143.636	168.636
263.445	142.727	153.636
263.775	138.636	123.636
264.105	116.818	140.455
264.435	140.909	155.909
264.765	126.818	139.545
265.095	131.818	143.182
265.425	143.636	118.182
265.757	125.683	140.455
266.087	115	127.727
266.417	127.727	115.909
266.747	123.41	133.636
267.077	122.955	128.636
267.407	122.501	120.455
267.736	128.182	126.364
268.066	120	119.545
268.396	120	125.909
268.728	117.273	129.091
269.058	121.818	130.909
269.387	122.273	127.727
269.717	126.364	125.909
270.047	104.545	128.636
270.377	122.727	139.545
270.707	118.865	130.909
271.037	120	116.364
271.366	117.046	124.545
271.696	110.683	120.455
272.026	113.636	132.727
272.356	121.364	136.364
272.686	105.228	130.455
273.015	113.636	125
273.345	127.955	135.455
273.675	127.046	130
274.004	115	128.182
274.334	112.727	120
274.664	133.636	146.818
274.993	125	125
275.323	135.909	140
275.653	112.046	117.273
275.982	116.592	137.727
276.31	109.091	129.545
276.64	121.364	133.636
276.969	124.545	132.273
277.299	112.273	135.455
277.628	124.091	131.818
277.958	120.455	130
278.287	120.909	132.727
278.617	119.319	135
278.946	116.818	125.909
279.276	112.273	127.727
279.604	117.727	125
279.933	99.0909	124.545
280.263	118.41	125.455
280.592	108.865	120.455
280.922	121.364	133.182
281.251	116.592	141.364
281.579	110	135
281.908	112.955	132.727
282.237	110.909	140.909
282.567	119.774	130.909
282.896	108.636	115.455
283.224	115.455	126.364
283.553	121.137	132.273
283.882	125.455	126.818
284.212	118.636	126.818
284.541	107.955	130
284.869	119.774	133.636
285.198	111.364	128.636
285.527	120.909	127.273
285.856	128.636	117.273
286.184	115	126.364
286.513	121.364	122.727
286.842	120	141.818
287.17	117.727	135.909
287.499	115	135
287.828	105	128.182
288.157	108.636	120
288.485	118.636	125
288.814	115.455	142.273
289.143	118.636	135.909
289.47	117.727	132.727
289.8	109.319	123.182
290.129	120.455	132.727
290.456	110.909	134.545
290.785	117.273	136.818
291.112	117.955	145.455
291.441	118.182	145.909
291.77	120	135.455
292.098	118.636	138.636
292.427	114.545	141.818
292.756	110.455	138.636
293.083	121.137	138.636
293.412	118.41	129.091
293.739	113.865	122.727
294.068	114.545	138.636
294.397	118.182	139.091
294.724	117.501	146.818
295.053	123.182	140.909
295.38	120	145
295.709	124.774	146.818
296.036	112.501	137.273
296.365	117.955	147.273
296.692	121.818	153.636
297.021	120.909	155
297.348	111.364	145
297.677	113.182	152.727
298.004	125.228	161.364
298.333	116.592	157.727
298.66	121.818	158.636
298.989	94.5455	149.091
299.316	115.455	149.091
299.644	120	146.364
299.971	111.818	155
300.3	114.091	163.182
300.627	120.683	174.091
300.956	121.364	167.727
301.283	110.909	156.364
301.61	120	155.909
301.938	117.273	155.909
302.265	119.091	150.455
302.594	110.455	155.455
302.921	125.909	148.636
303.248	119.091	148.182
303.576	121.818	140
303.903	119.319	147.273
304.232	121.818	154.091
304.558	122.046	151.818
304.885	117.273	156.364
305.214	99.5455	138.182
305.541	117.727	135.909
305.867	130.455	159.545
306.196	114.545	139.545
306.523	115.909	137.727
306.849	115	128.636
307.178	115	152.273
307.505	106.364	135.909
307.831	120.228	134.545
308.16	120.909	145
308.486	107.955	150
308.813	127.727	140.909
309.14	119.545	137.273
309.468	116.364	134.091
309.795	120.909	116.364
310.121	122.955	140.455
310.449	110	140
310.776	115.683	131.818
311.103	114.545	142.727
311.429	119.545	139.545
311.756	113.636	134.545
312.084	128.865	139.545
312.411	111.364	137.727
312.737	124.091	140.909
313.064	122.501	143.182
313.39	127.046	147.273
313.718	118.41	143.182
314.045	121.137	147.727
314.371	121.592	133.182
314.698	114.319	146.364
315.024	132.955	150
315.352	122.727	131.364
315.679	117.727	130
316.005	123.636	136.818
316.332	112.727	143.182
316.658	112.727	138.182
316.984	114.545	134.545
317.311	115	126.818
317.637	123.41	145.455
317.965	119.319	138.636
318.291	122.501	122.273
318.618	113.636	133.636
318.944	123.41	145
319.27	118.636	143.636
319.597	114.545	132.727
319.923	112.046	134.091
320.249	118.182	125.909
320.575	107.273	151.818
320.902	121.364	126.818
321.228	129.545	142.727
321.554	122.046	144.091
321.88	112.273	133.636
322.206	111.818	131.818
322.533	121.364	142.727
322.859	129.774	156.364
323.185	118.182	131.364
323.511	125.683	151.818
323.837	117.273	142.273
324.163	116.364	152.273
324.489	109.545	155.455
324.815	109.545	160
325.141	121.364	130.455
325.467	118.182	133.636
325.793	113.636	132.727
326.119	112.501	138.182
326.445	128.182	152.727
326.771	123.182	156.818
327.097	129.774	150
327.423	124.091	155
327.749	133.636	158.636
328.074	121.818	143.182
328.4	115.455	141.818
328.726	114.774	135.909
329.051	122.046	154.091
329.377	128.636	145.455
329.703	124.545	144.091
330.029	122.501	146.818
330.355	129.091	152.727
330.679	126.137	146.364
331.005	117.727	135.455
331.331	122.501	157.727
331.657	124.545	139.545
331.982	125.228	146.364
332.308	122.273	143.182
332.632	124.545	136.818
332.958	112.273	141.818
333.284	110	142.727
333.61	128.182	140.455
333.934	130.909	145.455
334.259	120	146.364
334.585	141.364	150.455
334.911	121.818	135.909
335.236	128.41	136.364
335.561	122.727	145.455
335.886	128.41	152.273
336.212	135.909	144.091
336.536	124.545	150.455
336.861	138.636	159.545
337.187	115.909	156.818
337.512	134.091	152.273
337.837	135.455	151.818
338.162	140.228	162.273
338.488	138.182	172.727
338.812	139.319	161.818
339.137	130.455	154.545
339.462	131.818	155
339.786	141.364	155
340.112	132.501	161.818
340.437	135.683	148.182
340.761	129.319	165.455
341.087	139.319	171.364
341.412	135.455	160.455
341.736	140.909	175.455
342.061	149.319	190
342.385	150.909	194.091
342.71	142.501	187.727
343.036	142.273	183.182
343.36	148.636	179.091
343.685	150	190.909
344.009	151.364	181.364
344.334	149.319	186.818
344.659	144.545	182.273
344.983	152.273	192.727
345.308	152.273	183.636
345.632	155.909	183.182
345.957	157.273	182.727
346.281	151.364	182.273
346.606	157.727	184.545
346.93	151.364	168.636
347.255	150	171.364
347.578	158.636	173.636
347.903	145.683	182.273
348.227	144.545	179.545
348.552	152.955	180.909
348.876	156.364	186.364
349.201	149.091	171.818
349.524	147.501	172.273
349.849	161.364	186.818
350.173	159.091	206.818
350.498	148.636	205.909
350.821	159.091	202.727
351.145	150.683	201.818
351.47	158.865	210.909
351.793	167.501	193.636
352.118	156.818	220.909
352.442	167.501	220.455
352.765	178.636	245.909
353.09	177.273	247.273
353.413	164.774	254.545
353.738	164.545	247.727
354.062	177.955	297.273
354.385	183.865	300.455
354.71	178.41	286.818
355.033	182.046	290.455
355.356	197.501	295.455
355.681	205.683	281.364
356.004	173.636	276.818
356.328	181.818	272.273
356.652	184.091	292.727
356.976	197.955	261.364
357.299	203.182	266.818
357.624	207.727	250.909
357.947	219.774	277.273
358.27	197.727	263.182
358.595	189.545	242.273
358.918	178.865	240
359.241	199.774	262.273
359.564	189.091	245.909
359.889	175.455	237.273
360.212	176.364	220
360.535	186.137	238.636
360.858	174.545	229.091
361.183	161.818	197.273
361.506	155.909	212.273
361.829	164.774	212.727
362.152	169.545	210.455
362.475	150.455	206.364
362.799	162.727	207.273
363.122	156.364	195.909
363.445	145	215
363.768	157.501	189.545
364.091	162.727	203.182
364.414	167.273	191.818
364.739	161.592	190.455
365.062	157.955	200.455
365.384	156.364	179.091
365.707	165.683	195.909
366.03	176.364	190.909
366.353	169.091	190
366.676	158.41	196.364
366.999	183.636	187.727
367.323	166.364	195.455
367.646	160.909	190.909
367.969	176.137	205.455
368.291	169.091	205.909
368.614	178.41	207.727
368.937	179.091	213.636
369.26	167.955	210.909
369.582	177.501	215.455
369.905	180.909	216.818
370.228	193.182	223.182
370.551	187.727	224.091
370.873	189.774	234.545
371.196	193.636	240
371.519	192.046	240
371.841	168.182	232.273
372.164	182.046	247.273
372.486	192.046	245.455
372.809	189.545	266.364
373.132	170.455	239.091
373.454	184.319	265.455
373.777	195.683	265.909
374.099	171.818	249.091
374.422	172.046	239.545
374.744	170.228	237.727
375.067	168.41	241.818
375.389	159.545	227.273
375.712	159.774	236.818
376.034	156.137	221.364
376.357	162.273	230.455
376.679	153.636	217.273
377	167.955	213.182
377.322	156.364	211.364
377.645	163.636	202.727
377.967	153.41	191.364
378.29	160.228	191.364
378.612	147.727	217.727
378.934	156.818	216.364
379.257	157.955	213.182
379.577	144.091	205.909
379.9	171.592	222.273
380.222	168.182	216.818
380.544	159.091	198.182
380.867	171.137	210
381.189	169.774	230
