# Supplementary material for: Raman fingerprint of two terahertz spin wave branches in a two-dimensional honeycomb Ising ferromagnet
Source: Nat Commun. 2018 Nov 30;9:5122. doi: 10.1038/s41467-018-07547-6 (PMC6269484; doi:10.1038/s41467-018-07547-6)
Supplement: Supplementary file 10 — Source Data Figure 4a (1L data) [file 41467_2018_7547_MOESM10_ESM.txt]

wavenumber	10K	20K	30K	40K	50K	60K
60.2968	185	178	141	149	125	182
60.6417	162	200	153	152	152	216
60.9865	198	225	147	170	159	214
61.3313	199	208	181	164	162	221
61.6746	235	278	160	171	179	224
62.0194	258	256	192	213	180	265
62.3642	264	265	191	188	193	291
62.709	262	266	181	185	190	245
63.0537	272	316	212	243	183	324
63.3985	328	343	206	221	256	362
63.7432	293	319	213	220	200	332
64.0879	316	331	204	227	188	343
64.4311	326	375	224	219	225	358
64.7758	335	408	232	247	230	373
65.1204	368	402	223	247	243	374
65.4651	367	438	263	252	225	374
65.8097	389	384	230	233	237	377
66.1528	414	420	239	253	236	413
66.4974	436	396	254	277	223	415
66.842	427	444	266	243	247	395
67.1865	453	474	269	279	242	457
67.5311	431	472	277	287	257	482
67.8741	429	464	260	304	223	461
68.2187	442	454	264	290	250	387
68.5632	424	473	261	293	255	434
68.9077	443	477	258	287	240	452
69.2521	447	498	262	253	246	442
69.5951	410	461	292	281	241	444
69.9395	431	514	276	280	263	462
70.284	409	526	276	307	265	449
70.6284	425	485	285	278	283	448
70.9713	440	471	274	272	263	439
71.3157	431	508	310	288	265	487
71.66	424	517	275	310	269	445
72.0029	419	481	267	287	275	486
72.3472	426	489	291	315	251	474
72.6916	446	523	277	283	267	487
73.0344	453	495	290	276	263	473
73.3787	453	474	308	289	237	448
73.723	443	478	297	341	256	474
74.0672	483	505	325	280	256	488
74.41	429	469	285	290	284	452
74.7542	457	496	298	295	286	482
75.0984	456	502	319	314	278	494
75.4411	531	447	297	320	296	487
75.7853	484	475	284	304	251	507
76.128	502	479	296	345	312	472
76.4722	514	488	316	310	289	524
76.8163	521	495	316	318	280	469
77.1589	497	497	314	321	243	485
77.503	483	522	313	320	285	491
77.8471	497	495	321	320	287	505
78.1897	472	503	305	295	289	513
78.5338	451	489	296	309	278	469
78.8763	458	477	305	320	249	544
79.2204	516	486	266	319	283	506
79.5629	476	461	294	312	262	470
79.9069	441	455	281	313	249	504
80.2509	460	465	290	346	286	546
80.5934	484	457	297	315	255	528
80.9374	442	453	298	322	281	518
81.2798	423	440	289	371	266	472
81.6237	461	463	264	333	269	520
81.9661	466	467	243	341	293	548
82.3101	490	464	258	311	317	504
82.6524	392	455	284	326	249	464
82.9963	490	491	320	330	301	500
83.3387	467	474	287	345	308	517
83.6825	450	441	313	315	287	564
84.0248	460	457	324	330	286	513
84.3687	499	479	301	358	272	543
84.711	446	462	296	345	291	536
85.0547	435	444	293	321	289	510
85.397	508	453	304	326	307	538
85.7408	558	487	307	359	280	531
86.083	548	481	275	336	276	539
86.4267	501	479	291	345	297	515
86.7689	500	435	299	384	283	537
87.1126	535	471	317	367	311	550
87.4548	568	475	301	384	280	524
87.7985	503	445	310	323	293	527
88.1406	546	463	300	396	300	551
88.4827	573	439	292	331	282	527
88.8264	571	454	260	358	289	537
89.1685	598	438	297	365	280	541
89.5121	574	471	294	363	285	555
89.8541	603	459	306	355	313	591
90.1962	608	425	278	393	305	521
90.5397	650	479	295	371	261	581
90.8818	611	478	273	386	295	569
91.2253	594	493	291	374	286	549
91.5673	582	474	270	362	281	545
91.9093	590	499	281	391	294	561
92.2527	606	500	295	363	262	561
92.5947	637	522	305	351	301	526
92.9366	624	528	320	345	288	551
93.2801	626	493	301	368	301	529
93.622	690	586	304	366	309	575
93.9638	590	573	302	407	306	528
94.3072	614	564	301	395	282	592
94.6491	617	582	293	395	307	578
94.9909	666	591	288	433	308	601
95.3343	624	612	313	410	290	540
95.6761	623	703	303	459	299	535
96.0179	682	675	324	434	308	576
96.3597	814	691	338	462	284	582
96.703	697	708	369	437	318	557
97.0447	753	697	369	474	316	596
97.3865	807	727	416	467	305	571
97.7282	762	644	391	462	271	565
98.0714	751	644	413	432	287	585
98.4131	733	589	413	408	326	622
98.7548	696	604	401	478	326	634
99.0965	649	595	344	451	341	614
99.4396	611	544	342	413	305	571
99.7813	648	563	362	437	304	633
100.123	637	533	323	443	332	610
100.464	597	524	318	411	298	603
100.806	622	524	322	392	320	608
101.149	615	528	324	433	313	618
101.491	612	517	303	440	310	562
101.832	576	511	329	433	320	579
102.174	516	548	319	426	336	572
102.515	590	554	350	475	380	636
102.858	581	558	370	490	338	607
103.2	576	524	362	436	354	619
103.541	591	605	377	506	357	640
103.883	591	579	360	508	339	656
104.224	592	559	329	458	406	609
104.566	570	546	341	451	365	631
104.907	599	543	334	478	363	672
105.25	649	595	320	511	368	646
105.591	668	563	339	483	348	663
105.933	713	607	332	529	396	679
106.274	712	651	376	532	399	767
106.615	820	738	449	673	557	802
106.957	859	867	550	734	654	871
107.298	910	872	572	827	690	907
107.639	799	773	520	728	563	812
107.981	756	705	444	607	482	759
108.322	692	645	390	536	443	697
108.663	644	653	371	501	396	700
109.006	608	624	340	512	355	695
109.347	589	571	351	505	359	679
109.688	514	583	299	428	351	691
110.03	530	610	311	474	349	641
110.371	570	628	301	473	364	650
110.712	543	604	320	439	356	662
111.053	545	618	312	473	385	630
111.394	537	607	316	462	385	655
111.735	578	641	288	469	377	671
112.076	546	649	320	456	355	676
112.417	534	622	305	437	381	620
112.759	536	638	325	505	376	658
113.1	581	656	336	470	372	700
113.441	528	626	315	438	350	654
113.782	505	622	339	468	379	647
114.123	557	635	333	488	375	664
114.464	554	709	327	479	407	666
114.805	551	702	356	477	396	676
115.144	552	654	321	475	375	674
115.485	565	686	344	466	382	665
115.826	594	654	333	478	389	697
116.167	528	639	339	445	364	644
116.508	479	635	307	418	376	645
116.849	530	581	329	436	395	659
117.19	525	664	302	393	361	704
117.531	478	602	298	428	337	637
117.871	511	650	297	445	382	621
118.212	520	626	335	461	383	682
118.553	493	601	306	479	369	645
118.894	507	651	290	453	351	641
119.233	480	646	346	465	360	647
119.574	496	589	335	479	374	658
119.915	459	633	310	453	365	605
120.255	458	608	317	429	384	643
120.596	528	661	351	447	383	684
120.937	524	647	307	490	358	692
121.276	473	613	284	455	339	657
121.617	495	586	322	421	357	621
121.957	511	683	305	467	372	690
122.298	530	699	302	462	408	686
122.639	530	622	314	469	369	678
122.979	493	626	294	450	368	651
123.318	556	672	298	447	391	657
123.659	488	721	313	442	358	615
124	524	640	317	437	389	630
124.34	478	668	320	444	392	674
124.681	528	699	350	466	375	695
125.02	496	751	331	444	365	685
125.36	552	651	375	520	393	682
125.701	587	705	374	518	391	731
126.041	640	807	425	521	414	686
126.38	680	896	443	538	436	702
126.721	719	865	461	583	442	724
127.061	836	1012	570	601	482	755
127.4	988	1074	629	596	457	782
127.741	1067	1132	643	681	442	676
128.081	1144	1229	747	639	465	677
128.421	1212	1347	824	657	496	737
128.76	1273	1319	771	688	524	714
129.101	1026	1121	736	616	457	676
129.441	864	949	571	582	481	658
129.78	767	876	509	563	439	738
130.12	702	817	424	569	427	691
130.46	613	769	395	542	422	702
130.799	574	653	359	499	409	653
131.14	592	700	401	502	393	705
131.48	537	714	335	475	386	694
131.819	486	655	312	452	371	709
132.159	499	603	299	459	403	646
132.499	524	653	336	499	385	691
132.838	494	676	278	428	385	670
133.178	471	612	312	469	369	640
133.518	454	635	317	445	368	601
133.857	488	617	348	446	377	672
134.197	483	612	297	456	342	650
134.535	463	572	337	439	371	647
134.876	465	584	321	433	369	659
135.216	484	650	294	432	336	680
135.554	443	604	289	434	337	638
135.894	438	604	314	474	356	601
136.233	475	603	358	470	370	660
136.573	510	626	306	434	371	702
136.911	420	592	298	433	365	614
137.251	465	617	303	442	340	700
137.59	458	616	256	473	351	668
137.93	467	569	311	482	360	677
138.27	470	604	328	456	374	649
138.608	477	557	328	465	376	649
138.948	458	602	290	457	372	639
139.287	440	564	289	483	382	682
139.627	436	621	275	444	383	644
139.965	431	568	312	425	372	668
140.305	480	630	316	448	356	640
140.643	494	586	330	466	411	618
140.983	418	577	294	453	348	636
141.321	444	600	312	456	350	635
141.66	479	590	332	448	388	724
142	444	597	300	449	361	696
142.338	419	577	291	443	341	593
142.678	461	541	272	455	353	631
143.016	430	639	307	466	314	644
143.356	443	587	274	452	377	653
143.694	383	567	295	434	373	639
144.034	469	620	289	440	352	655
144.372	453	600	303	456	349	673
144.71	452	599	288	423	349	625
145.05	428	558	324	427	308	646
145.388	449	554	323	512	373	657
145.727	460	591	282	457	328	708
146.066	429	585	326	473	371	665
146.404	411	570	340	417	343	632
146.743	426	579	298	447	363	675
147.081	466	584	314	487	341	659
147.419	469	575	292	466	330	654
147.759	409	589	273	477	352	632
148.097	458	546	314	456	342	650
148.437	450	605	308	469	374	671
148.775	400	554	297	481	346	567
149.113	386	539	303	462	353	631
149.452	437	580	323	455	349	695
149.79	430	608	288	469	348	661
150.128	390	556	306	456	344	581
150.466	440	558	336	489	348	638
150.805	439	629	295	473	381	670
151.143	484	583	324	457	381	603
151.481	417	522	292	488	344	650
151.821	404	559	282	445	335	657
152.158	447	540	306	474	360	647
152.496	428	549	333	480	344	634
152.834	404	557	322	514	316	647
153.173	411	624	304	484	355	623
153.511	409	593	317	492	359	680
153.849	473	528	272	464	330	632
154.187	420	540	277	460	348	632
154.526	434	570	309	518	360	643
154.864	464	576	346	531	341	672
155.202	422	558	319	471	336	621
155.539	415	547	298	499	330	608
155.879	413	587	323	497	334	652
156.216	440	539	317	473	369	639
156.554	414	540	309	465	369	603
156.892	405	529	315	471	332	624
157.229	439	535	333	493	384	670
157.568	412	569	329	492	346	629
157.906	375	528	302	494	364	658
158.244	421	492	328	482	385	582
158.581	436	560	330	491	335	646
158.919	415	533	332	515	330	664
159.256	391	532	270	502	354	644
159.594	405	519	295	464	356	647
159.933	412	525	350	510	362	680
160.27	412	539	314	519	340	664
						
						
						
						
						
						
						
						
						
						
						
						
						
						
						
						
						
						
						
						
						
						
						
						
						
						
						
						
						
						
						
						
						
						
						
						
						
						
						
						
						
						
						
						
						
						
						
						
						
						
						
						
						
						
						
						
						
						
						
						
						
						
						
						
						
						
						
						
						
						
						
						
						
						
						
						
						
						
						
						
						
						
						
						
						
						
						
						
						
						
						
						
						
						
						
						
						
						
						
						
						
						
						
						
						
						
						
						
						
						
						
						
						
						
						
						
						
						
						
						
						
						
						
						
						
						
						
						
						
						
						
						
						
						
						
						
						
						
						
						
						
						
						
						
						
						
						
						
						
						
						
						
						
						
						
						
						
						
						
						
						
						
						
						
						
						
						
						
						
						
						
						
						
						
						
						
						
						
						
						
						
						
						
						
						
						
						
						
						
						
						
						
						
						
						
						
						
						
						
						
						
						
						
						
						
						
						
						
						
						
						
						
						
						
						
						
						
						
						
						
						
						
						
						
						
						
						
						
						
						
						
						
						
						
						
						
						
						
						
						
						
						
						
						
						
						
						
						
						
						
						
						
						
						
						
						
						
						
						
						
						
						
						
						
						
						
						
						
						
						
						
						
						
						
						
						
						
						
						
						
						
						
						
						
						
						
						
						
						
						
						
						
						
						
						
						
						
						
						
						
						
						
						
						
						
						
						
						
						
						
						
						
						
						
						
						
						
						
						
						
						
						
						
						
						
						
						
						
						
						
						
						
						
						
						
						
						
						
						
						
						
						
						
						
						
						
						
						
						
						
						
						
						
						
						
						
						
						
						
						
						
						
						
						
						
						
						
						
						
						
						
						
						
						
						
						
						
						
						
						
						
						
						
						
						
						
						
						
						
						
						
						
						
						
						
						
						
						
						
						
						
						
						
						
						
						
						
						
						
						
						
						
						
						
						
						
						
						
						
						
						
						
						
						
						
						
						
						
						
						
						
						
						
						
						
						
						
						
						
						
						
						
						
						
						
						
						
						
						
						
						
						
						
						
						
						
						
						
						
						
						
						
						
						
						
						
						
						
						
						
						
						
						
						
						
						
						
						
						
						
						
						
						
						
						
						
						
						
						
						
						
						
						
						
						
						
						
						
						
						
						
						
						
						
						
						
						
						
						
						
						
						
						
						
						
						
						
						
						
						
						
						
						
						
						
						
						
						
						
						
						
						
						
						
						
						
						
						
						
						
						
						
						
						
						
						
						
						
						
						
						
						
						
						
						
						
						
						
						
						
						
						
						
						
						
						
						
						
						
						
						
						
						
						
						
						
						
						
						
						
						
						
						
						
						
						
						
						
						
						
						
						
						
						
						
						
						
						
						
						
						
						
						
						
						
						
						
						
						
						
						
						
						
						
						
						
						
						
						
						
						
						
						
						
						
						
						
						
						
						
						
						
						
						
						
						
						
						
						
						
						
						
						
						
						
						
						
						
						
						
						
						
						
						
						
						
						
						
						
						
						
						
						
						
						
						
						
						
						
						
