# Supplementary material for: Raman fingerprint of two terahertz spin wave branches in a two-dimensional honeycomb Ising ferromagnet
Source: Nat Commun. 2018 Nov 30;9:5122. doi: 10.1038/s41467-018-07547-6 (PMC6269484; doi:10.1038/s41467-018-07547-6)
Supplement: Supplementary file 11 — Source Data Figure 4a (2L data) [file 41467_2018_7547_MOESM11_ESM.txt]

wavenumber	10K	15K	20K	25K	30K	35K	40K	45K	50K	55K	60K
60.2968	150	141	152	137	144	124	138	116	138	133	140
60.6417	137	142	142	136	139	127	149	135.26	213	136	150
60.9865	144	142	180	139	156	150	147	146.26	153	145	147
61.3313	142	140	150	146	140	144	131	144	154	156	135
61.6762	154	139	144	153	147	164	165	132.26	164	130	163
62.021	157	151	137	156	162	147	147	167.26	152	177	163
62.3642	170	165	152	157	153	145	158	162	142	173	169
62.709	150	143	163	168	148	161	161	165.26	173	138	170
63.0537	177	166	176	169	173	161	193	150.26	181	217	178
63.3985	210	195	186	206	200	170	202	192.26	205	170	214
63.7432	177	173	176	140	176	171	178	150	206	177	180
64.0879	195	165	194	181	171	165	151	177	182	183	162
64.4326	174	177	166	172	165	168	186	169.26	169	180	184
64.7758	180	167	173	179	198	193	189	190	201	174	192
65.1204	190	189	213	164	164	180	183	189	198	198	173
65.4651	207	178	206	174	171	155	192	215	204	202	209
65.8097	180	173	178	164	173	171	181	173.26	192	179	204
66.1543	189	186	176	158	171	203	171	199.26	204	176	198
66.4974	190	186	179	167	176	181	185	201.26	192	199	191
66.842	176	189	183	198	169	191	194	195	220	219	200
67.1865	209	162	198	197	190	189	192	186	194	183	221
67.5311	193	184	195	194	193	211	203	204	228	205	217
67.8756	185	199	187	193	173	194	191	202.26	222	183	225
68.2187	188	145	181	188	176	183	164	177	226	200	189
68.5632	177	174	211	186	201	191	209	202.26	209	212	193
68.9077	190	172	186	195	189	179	192	191.26	234	198	184
69.2521	195	151	175	193	181	171	195	201.26	201	194	191
69.5951	181	189	186	228	184	180	177	188.26	203	197	178
69.9395	224	180	212	299	178	165	199	206	240	182	195
70.284	206	196	202	189	188	200	193	211.26	214	227	209
70.6284	200	184	177	191	195	194	195	183.26	199	184	185
70.9713	201	183	178	170	189	149	188	203	188	197	225
71.3157	200	176	185	172	178	193	194	184	201	194	179
71.66	193	174	206	190	193	181	216	193.26	217	196	232
72.0044	199	204	183	173	179	154	192	193	221	213	205
72.3472	193	203	192	192	188	185	184	217	196	208	204
72.6916	222	155	204	189	178	191	212	188.26	212	198	212
73.0359	178	200	193	217	198	194	215	226.26	216	206	203
73.3787	198	180	179	193	179	191	191	212	234	207	185
73.723	224	199	203	185	191	190	200	192.26	192	190	222
74.0672	218	184	182	218	190	197	195	199	207	205	240
74.41	210	191	175	191	205	190	214	215	218	197	204
74.7542	206	197	207	166	190	184	187	209.26	201	214	198
75.0984	204	201	204	175	187	199	207	213	202	220	216
75.4411	222	190	198	215	198	208	214	194	220	208	218
75.7853	249	198	202	195	210	206	229	209.26	190	209	206
76.1295	291	224	244	227	243	259	231	207.26	221	212	201
76.4722	339	262	296	270	269	284	234	218	215	204	217
76.8163	334	271	305	322	257	263	244	212.26	208	210	202
77.1589	290	242	278	238	251	233	228	204	201	212	187
77.503	287	235	256	246	241	228	223	219	252	201	213
77.8471	289	225	246	261	222	237	235	222	229	210	205
78.1897	238	208	229	207	205	207	234	210.26	219	191	203
78.5338	245	207	207	212	201	216	192	196	188	204	206
78.8763	221	205	212	222	209	246	212	214	224	210	226
79.2204	224	204	215	193	195	202	204	192.26	210	184	196
79.5644	217	177	206	192	195	204	221	201.26	210	172	210
79.9069	202	189	186	236	208	172	203	221.26	208	196	205
80.2509	205	200	221	196	216	192	228	209.26	224	208	207
80.5934	203	183	225	202	191	193	196	211	199	206	216
80.9374	226	186	180	184	208	220	198	205	223	198	209
81.2798	211	188	202	175	200	194	203	205.26	224	215	204
81.6237	201	194	213	191	180	196	195	207.26	212	202	212
81.9661	219	168	173	202	177	211	213	206.26	241	209	203
82.3101	198	166	201	195	197	194	228	189.26	191	186	205
82.654	177	194	194	205	169	171	178	219.26	224	183	223
82.9963	213	196	190	200	189	201	208	218	220	197	202
83.3402	212	184	194	205	197	193	209	203.26	230	209	211
83.6825	223	186	207	220	197	185	209	198.26	220	197	209
84.0264	213	198	199	204	197	190	198	199.26	230	204	213
84.3687	234	191	182	210	216	214	213	198.26	218	205	211
84.7125	210	186	182	200	207	213	214	209.26	212	216	198
85.0547	225	183	186	203	195	189	198	194.26	185	196	208
85.3985	201	165	220	184	196	186	212	193.26	223	218	196
85.7408	193	184	167	181	178	187	169	211	224	193	215
86.083	202	170	192	183	199	205	199	197.26	195	168	194
86.4267	195	210	215	182	223	203	216	211.26	218	210	230
86.7689	202	169	203	156	203	197	217	204	215	190	208
87.1126	224	193	214	247	232	235	236	246	233	245	261
87.4548	186	185	204	181	220	218	207	221.26	209	216	226
87.7985	221	185	206	186	204	192	212	197.26	220	202	221
88.1406	218	193	195	187	210	204	196	222.26	225	219	235
88.4843	192	209	206	199	194	189	200	211	227	206	236
88.8264	232	198	208	197	190	182	220	214.26	219	224	204
89.1685	208	202	206	193	207	185	192	238.26	240	201	241
89.5121	216	217	202	200	187	190	202	204.26	228	224	190
89.8541	234	184	221	207	208	208	213	217.26	216	207	205
90.1977	205	189	220	213	173	209	208	197.26	205	206	236
90.5397	207	181	197	198	188	211	189	214	215	225	214
90.8818	229	218	178	199	164	215	217	226.26	242	205	235
91.2253	208	176	186	197	190	210	200	202	221	201	228
91.5673	227	196	198	191	211	192	213	189.26	196	194	229
91.9093	206	157	213	198	189	223	221	230.26	225	189	214
92.2527	220	177	206	173	193	192	197	225.26	200	216	209
92.5947	193	188	195	186	184	166	200	206	226	213	215
92.9366	207	192	201	176	207	172	195	202.26	220	192	210
93.2801	225	202	199	212	197	202	199	210	233	199	231
93.622	209	218	184	187	206	186	224	220.26	228	207	218
93.9638	237	197	190	207	202	211	199	218	236	211	203
94.3072	223	180	225	176	187	195	230	212	236	220	221
94.6491	189	185	198	210	203	191	193	208	232	206	212
94.9909	202	179	204	188	197	191	232	209	209	212	192
95.3343	198	175	206	198	193	196	196	221.26	229	232	189
95.6761	207	154	206	182	197	204	206	217	229	205	220
96.0179	222	185	183	198	204	203	227	225.26	224	197	226
96.3612	236	192	211	197	197	230	207	223.26	212	239	224
96.703	229	185	217	182	205	196	225	219	230	234	222
97.0447	218	222	196	208	186	191	215	223	227	205	226
97.3865	223	192	217	192	218	213	206	215.26	238	194	195
97.7297	201	167	216	193	223	236	221	222.26	232	161	217
98.0714	205	198	208	189	185	208	212	225.26	205	201	235
98.4131	243	195	195	189	186	206	192	223.26	240	247	210
98.7548	251	194	218	199	185	216	197	222.26	227	219	219
99.098	224	203	237	221	211	194	223	248.26	242	232	226
99.4396	235	190	191	195	194	195	186	230	245	214	246
99.7813	218	191	210	236	197	218	227	254	234	200	228
100.123	232	231	211	217	224	220	228	225.26	259	223	222
100.464	201	173	208	210	194	199	211	228.26	247	205	241
100.808	207	180	202	202	190	208	199	214	214	220	240
101.149	229	221	188	194	197	239	227	215.26	248	237	235
101.491	221	204	207	199	215	186	216	228.26	261	230	215
101.832	242	201	219	200	229	215	224	255	248	217	235
102.174	207	211	214	193	218	228	210	236	235	203	224
102.517	206	205	186	235	210	202	222	268	246	236	232
102.858	248	205	222	226	256	220	226	284.26	276	267	288
103.2	259	237	266	231	268	291	286	306.26	242	261	247
103.541	345	270	255	292	296	289	275	287	263	253	236
103.883	267	241	277	269	256	241	296	268	272	253	256
104.224	238	213	222	253	265	255	252	257	266	257	250
104.566	229	218	214	232	214	230	234	248	273	214	273
104.909	208	202	225	221	233	212	247	252.26	232	234	233
105.25	260	208	217	225	223	227	257	233.26	241	237	262
105.591	240	206	222	226	219	260	276	273	267	238	256
105.933	244	209	215	243	228	233	258	266.26	286	264	258
106.274	256	223	233	261	244	245	271	309.26	316	302	331
106.615	302	266	321	291	316	304	323	399.26	422	421	475
106.957	461	419	430	424	391	416	498	632.26	678	625	692
107.298	731	586	613	622	603	627	741	824	933	815	944
107.639	950	712	800	806	791	865	900	849	833	719	714
107.981	711	480	664	641	632	684	688	611	546	530	542
108.323	460	367	443	426	408	402	446	407.26	431	378	352
108.665	346	260	328	288	295	309	331	321.26	328	286	335
109.006	284	208	281	287	250	271	271	296.26	304	261	285
109.347	265	215	249	259	253	283	250	264.26	280	249	270
109.688	224	195	232	238	214	232	252	272	256	209	255
110.03	234	222	223	246	200	228	247	228.26	254	251	243
110.371	247	202	231	218	208	209	244	265	281	226	283
110.712	218	227	218	219	213	221	230	239	256	243	232
111.053	241	187	231	220	225	207	223	247	261	231	257
111.394	230	201	188	214	205	223	253	277.26	242	256	234
111.735	240	194	223	227	221	222	245	253.26	266	235	243
112.076	233	212	238	232	203	229	208	243.26	229	221	269
112.417	235	198	224	244	220	201	236	262.26	262	208	248
112.759	255	220	250	224	200	230	238	255	230	225	238
113.1	254	188	229	241	212	247	264	257.26	255	233	250
113.441	259	232	242	234	214	226	249	243.26	262	246	240
113.782	275	229	220	243	210	225	230	264.26	247	201	259
114.123	275	245	254	256	231	242	243	253	261	230	254
114.464	280	258	269	268	258	269	259	260	297	264	249
114.805	339	262	292	286	286	276	278	302.26	263	265	274
115.146	312	282	287	277	267	278	300	291.26	293	266	258
115.487	319	251	317	293	291	256	293	277	310	268	275
115.828	291	228	280	288	243	247	255	269	281	246	251
116.167	259	257	244	242	227	239	268	252	256	262	236
116.508	248	199	228	232	231	228	253	256	234	229	242
116.849	262	200	233	245	223	229	240	265	270	252	278
117.19	228	206	222	234	237	230	221	258.26	251	226	252
117.531	232	218	235	223	189	224	215	243	251	242	235
117.871	234	205	205	225	222	234	237	237	256	239	254
118.212	216	193	240	229	216	216	233	264	277	221	224
118.553	237	199	223	228	193	251	241	240.26	275	227	211
118.894	216	201	208	213	200	224	252	249.26	250	235	228
119.235	237	214	232	228	207	234	236	240.26	251	267	264
119.574	235	197	224	200	213	228	219	251	249	236	250
119.915	220	202	223	232	218	214	245	246	250	223	235
120.255	238	183	246	214	209	219	231	245.26	230	213	240
120.596	218	200	210	233	231	232	244	244	263	268	230
120.937	249	202	229	243	218	231	237	267	231	231	239
121.278	226	179	209	213	204	225	238	261	248	224	234
121.617	233	200	233	202	212	243	232	241.26	262	232	278
121.957	246	218	233	249	236	263	260	258	260	261	238
122.298	286	202	240	224	253	217	230	269.26	268	254	249
122.639	261	236	247	245	237	258	249	268	292	243	285
122.979	231	214	216	224	254	247	259	265.26	262	253	244
123.32	252	230	239	225	253	216	276	260.26	272	231	254
123.659	268	242	265	237	249	245	253	276	288	263	283
124	240	216	256	249	238	230	272	270	282	246	264
124.34	272	198	242	249	240	269	276	295.26	278	246	257
124.681	320	286	272	273	287	333	304	307	329	269	279
125.02	354	290	308	320	320	310	313	345	347	281	279
125.36	480	424	388	376	400	346	345	369	354	297	302
125.701	854	677	625	586	668	582	512	388	387	309	320
126.041	1509	1156	1084	1138	1042	939	630	472	400	327	321
126.38	2294	1632	1691	1671	1439	1341	886	550	434	355	341
126.721	2982	2197	2300	2177	1767	1554	990	459	462	351	345
127.061	3153	2213	2464	2242	1874	1635	1023	583	421	373	373
127.402	2647	1764	2211	1946	1459	1390	904	507	437	342	330
127.741	1894	1159	1533	1374	1088	1016	741	479	415	340	310
128.081	1216	797	1012	917	758	715	595	465	400	373	291
128.421	1000	698	837	810	672	590	568	502.26	405	367	369
128.76	927	743	832	765	680	595	548	479	435	339	350
129.101	839	599	725	632	588	592	576	504	426	338	347
129.441	633	451	588	550	482	442	451	419.26	380	332	322
129.781	492	387	453	436	374	421	426	408	378	299	329
130.12	408	337	424	466	339	362	379	380.26	370	344	347
130.46	401	356	380	372	357	330	385	398	341	325	320
130.801	387	340	384	342	305	340	361	375.26	336	300	298
131.14	352	311	380	362	328	293	344	372.26	336	263	278
131.48	342	288	291	308	297	246	340	347.26	306	284	288
131.82	301	241	255	248	261	258	281	292	297	239	287
132.159	256	254	254	277	248	248	259	272.26	278	261	277
132.499	274	242	264	265	251	242	259	303	261	247	272
132.838	264	223	248	244	231	233	244	272.26	249	253	257
133.178	248	212	264	234	232	252	219	280.26	279	236	244
133.518	230	211	236	230	229	233	268	263	271	205	258
133.857	239	224	233	234	217	226	257	277.26	308	240	257
134.197	239	219	233	237	219	240	255	263.26	266	255	268
134.535	197	218	236	237	221	247	326	247	278	245	259
134.876	217	215	218	238	211	237	320	269	268	230	251
135.216	235	221	204	249	223	226	254	265.26	283	241	238
135.554	220	208	242	234	220	227	244	263.26	251	254	219
135.894	246	212	250	204	235	221	249	265	250	209	256
136.233	227	225	221	235	202	211	254	278.26	262	217	226
136.573	215	212	214	239	189	239	259	252	257	228	226
136.911	211	204	232	221	231	221	250	249.26	252	231	238
137.251	250	190	212	223	212	242	268	241.26	255	246	223
137.591	230	222	221	230	206	249	243	275.26	242	222	240
137.93	222	225	241	225	227	240	235	261.26	277	227	250
138.27	279	258	257	253	246	254	266	312.26	281	262	254
138.608	246	214	244	228	192	230	239	260.26	249	225	226
138.948	237	206	234	224	208	241	232	248.26	261	240	210
139.287	220	231	232	262	222	228	227	247	264	220	253
139.627	232	202	252	265	208	230	247	253.26	250	224	227
139.965	232	210	227	257	216	244	253	245.26	259	257	228
140.305	243	224	228	226	241	214	241	271.26	286	220	250
140.643	252	200	245	243	258	232	247	248	255	243	239
140.983	248	228	224	227	226	230	240	267.26	264	220	233
141.321	227	228	191	217	210	222	210	231.26	258	218	219
141.661	251	204	212	232	201	222	264	272.26	267	228	224
142	216	216	225	219	226	215	300	244.26	230	226	222
142.339	220	210	228	221	210	220	291	258	246	208	217
142.678	272	200	237	227	237	217	268	249.26	258	214	234
143.016	240	229	255	234	245	214	295	242.26	257	240	238
143.356	243	216	242	232	201	235	232	261	256	241	215
143.694	217	215	248	219	222	253	244	256	218	226	194
144.034	235	207	224	216	206	220	244	230.26	238	222	242
144.372	234	205	228	235	198	209	242	260	236	218	233
144.712	222	212	215	236	201	204	233	232	264	220	249
145.05	223	222	213	222	209	205	229	245	261	209	230
145.388	242	210	222	232	216	240	229	231	265	240	235
145.727	276	212	236	234	217	227	251	248.26	241	228	249
146.066	222	230	232	245	236	226	218	270	273	227	246
146.405	269	219	230	220	211	210	217	251	225	221	230
146.743	228	215	219	222	228	222	235	237.26	265	266	252
147.081	225	209	230	218	234	241	234	257.26	243	235	241
147.421	217	242	226	215	223	212	233	246.26	256	195	241
147.759	241	196	199	203	189	202	215	251.26	232	213	220
148.097	239	180	217	222	208	222	217	246	237	208	236
148.437	249	221	228	218	246	234	234	251.26	257	236	225
148.775	210	216	236	217	205	202	247	250	221	247	230
149.113	209	203	215	234	208	228	249	248	246	218	231
149.452	246	212	246	225	215	222	267	243.26	263	223	224
149.79	220	207	241	211	222	220	238	255	246	219	224
150.128	190	218	234	222	217	213	238	270	256	236	256
150.467	220	182	238	228	231	225	242	240.26	264	246	236
150.805	230	226	235	229	208	220	250	240.26	254	247	246
151.143	246	207	254	214	209	236	248	263.26	220	219	238
151.483	223	213	226	226	241	213	261	254.26	241	220	232
151.821	223	203	241	226	185	205	226	251.26	249	203	219
152.158	205	214	234	222	213	225	211	231.26	256	237	238
152.496	213	217	223	236	206	226	225	239.26	237	227	230
152.836	219	222	226	223	206	243	257	260	226	225	235
153.173	244	232	269	223	209	214	242	260.26	276	211	258
153.511	246	185	226	228	214	222	242	257.26	277	225	237
153.849	244	214	238	202	200	225	247	257.26	255	222	239
154.188	215	245	208	196	203	205	228	249.26	228	220	205
154.526	265	212	231	231	215	214	233	268	238	246	232
154.864	239	217	231	231	225	228	237	268	259	230	228
155.202	228	230	249	249	222	218	236	246.26	268	184	239
155.539	230	223	215	214	194	208	247	256	228	231	243
155.879	226	212	264	238	224	212	210	244.26	256	218	229
156.216	239	240	232	228	217	232	218	265.26	246	232	241
156.554	223	209	229	220	259	220	233	220	265	231	236
156.892	226	212	230	226	217	213	259	247.26	235	225	225
157.229	243	215	242	219	225	244	258	277.26	249	230	225
157.568	218	229	241	213	199	227	232	256.26	254	231	237
157.906	226	211	223	223	200	229	246	241.26	241	202	232
158.244	225	224	239	239	198	219	251	249.26	228	233	226
158.581	232	217	236	231	236	202	250	251.26	242	200	233
158.919	229	240	260	239	221	223	265	256.26	250	253	219
159.256	240	225	232	227	210	221	226	250.26	217	229	223
159.595	229	213	231	245	194	214	225	263.26	247	233	234
159.933	217	216	252	243	195	205	219	226.26	240	213	247
160.27	245	207	228	241	208	214	208	257	234	212	256
