# Supplementary material for: Raman fingerprint of two terahertz spin wave branches in a two-dimensional honeycomb Ising ferromagnet
Source: Nat Commun. 2018 Nov 30;9:5122. doi: 10.1038/s41467-018-07547-6 (PMC6269484; doi:10.1038/s41467-018-07547-6)
Supplement: Supplementary file 12 — Source Data Figure 4a (3L data) [file 41467_2018_7547_MOESM12_ESM.txt]

wavenumber	10K	15K	20K	25K	30K	35K	40K	45K	50K	55K	60K
60.2968	142	142	146	140.641	144	145	117.839	131.207	106.277	114.621	148
60.6417	139	134	150	147	139	140	104.839	126.207	136.277	127.621	136
60.9865	121.964	160	148	135	144	155	116.839	153.207	138.277	134.621	148
61.3313	137.964	150	151	154	146.845	145	122.839	149.207	125.277	152	131
61.6762	152	133	174	148	137	174	122.839	134.207	138	135.621	139
62.021	134	157	164	159	160.845	150	128.839	138	145.277	134.621	167
62.3642	157	155	164	178.641	154	144	146.839	156	159.277	141.621	162
62.709	156	155.878	166	165	161.845	153	118.839	161	154.277	149.621	171
63.0537	163	162	173	162	164.845	164	139.839	167.207	167	180.621	170
63.3985	170	183	183	181	171.845	186	159.839	176.207	191	172.621	183
63.7432	157	174	163	173	166.845	189.004	174	162	181.277	177.621	186
64.0879	143	159.878	167	182	175	171.004	166	178.207	170.277	160.621	212
64.4326	165	163	165	164	175	163	171	174.207	184	182.621	187
64.7758	184	173	175	156	197	178	187	191	185.277	202.621	199
65.1204	175.964	179	190	167	185.845	190.004	147.839	154	162.277	161	185
65.4651	184.964	183	196	197	203	189	164.839	197.207	169.277	181.621	209
65.8097	187	178	217	180	179	187	152.839	176	180	181.621	195
66.1543	163	188	179	175	182.845	181.004	158.839	188	163.277	168.621	182
66.4974	172	181.878	194	176	192.845	189.004	180.839	181.207	189.277	175.621	182
66.842	167	184	191	193	198	186.004	171.839	196.207	181.277	204	199
67.1865	181.964	201.878	233.361	174.641	169	204	193.839	206	209.277	188.621	218
67.5311	180	181.878	292.361	204	216	204	175.839	217	201.277	189.621	208
67.8756	172	186	256.361	198	198.845	194.004	179.839	183	173.277	206.621	191
68.2187	180	169.878	272.361	181	191	192	170.839	192.207	176.277	177	194
68.5632	179	177	191	193	187.845	170.004	174.839	179	183.277	189.621	215
68.9077	180	177	208	208	197	209	174.839	200.207	203.277	193.621	199
69.2521	164.964	173.878	182	184	182	199	177	174	189.277	181.621	200
69.5951	193.964	173.878	186	197	181	202	158.839	206	176.277	201.621	203
69.9395	180	191	182	188	209	186	165.839	194	175	210	208
70.284	187.964	193	194	185	197	189.004	170.839	176.207	199.277	192.621	223
70.6284	184	175	189	198	204.845	189	184	186.207	204.277	205.621	201
70.9713	170	182	179	187	190	193	184.839	206.207	218	191.621	200
71.3157	170.964	185	200	208	205.845	205.004	179.839	194	198	210	219
71.66	184	190	196	198	195.845	176.004	197.839	184	196.277	188.621	179
72.0044	179	185	190	196	205.845	189	181.839	199.207	190	205.621	222
72.3472	178	190	190	190	195.845	207.004	184.839	192	175.277	186.621	199
72.6916	171	185	190	190	189	186	188.839	205.207	215.277	189.621	215
73.0359	180	192	176	194	221.845	194	181.839	216	207.277	198.621	207
73.3787	190.964	184.878	202	194	179	175.004	195.839	193	180.277	213.621	186
73.723	184.964	179	200	207	207	197.004	152.839	206.207	195.277	215.621	207
74.0672	178	179	202	192	222	183	174.839	189.207	196.277	221.621	196
74.41	166	196	193	207	224.845	202	195.839	201	214	213.621	235
74.7542	180	202	195	212	212.845	183	174.839	200.207	238	215.621	214
75.0984	189	203	205	204	231	204.004	185.839	210	238	218	224
75.4411	202	230	219	204	219	217	195.839	187	211	198.621	236
75.7853	236	261	217	217	228.845	209	201	210	227	203.621	188
76.1295	275.964	277.878	244	291	243.845	266.004	217.839	194.207	218	215.621	196
76.4722	334	364.878	307	310	300	284.004	235.839	220.207	236	197.621	217
76.8163	259	306.878	304	335	325.845	280	232.839	250	222.277	215.621	218
77.1589	258	251	270	258	260.845	245.004	234.839	208.207	197.277	206.621	218
77.503	284.964	302	265	307	292	256.004	222.839	209	216	193.621	177
77.8471	247	264.878	276	289	269.845	242	206.839	217.207	227.277	218.621	216
78.1897	216	262.878	240	260.641	242	237.004	183.839	186	204.277	201.621	212
78.5338	190	216	220	215	217	200.004	199.839	204	201.277	234.621	224
78.8763	205.964	216	219	228	210	206.004	223.839	209	216	216.621	220
79.2204	190.964	205	213	201	237	216	200	226.207	202.277	200.621	212
79.5644	176	197.878	201	195	210.845	208.004	183.839	204.207	198.277	176.621	192
79.9069	186.964	187.878	185	186	209	188	182.839	202	208.277	210	194
80.2509	206.964	219	195	201	229.845	212	217.839	215	220.277	181.621	217
80.5934	186	197	211	206	211	203.004	197.839	195.207	217.277	225.621	193
80.9374	203	203.878	218	198	209	208	191.839	199.207	210	184	192
81.2798	196.964	198.878	202	228	209.845	211.004	190.839	195.207	200.277	200.621	232
81.6237	171	166.878	194	187	206	212.004	209.839	215	208.277	208.621	219
81.9661	201	203	187	223	206	219	221.839	190.207	208	214.621	210
82.3101	172	202	220	186	199.845	218	175.839	215	192.277	206.621	192
82.654	199.964	216.878	196	210.641	222.845	187.004	173.839	191.207	197.277	195.621	218
82.9963	222	224	210	218	213.845	217	207.839	203.207	227.277	212.621	221
83.3402	195	215.878	236	215	223.845	214	193.839	228.207	197.277	240	200
83.6825	188	206	213	204.641	222	200	181.839	237	224.277	221	217
84.0264	180	208.878	199	208	222.845	210.004	186.839	225	215	207	213
84.3687	207	208	213	227	233.845	213	182.839	215	232	230	226
84.7125	191	199	200	193	200	203	190.839	214.207	208	211	217
85.0547	185	188	186	195	208.845	188.004	180.839	216.207	215.277	200	219
85.3985	194	209	208	190	220.845	216	172.839	237	202.277	190.621	211
85.7408	171	180	206	208	198	206.004	193.839	198.207	206	201.621	208
86.083	185	188	180	194	231.845	210	178.839	198.207	221	198.621	214
86.4267	186	207.878	213	225	223.845	228.004	197.839	219	204	224.621	207
86.7689	179	202	207	189	220.845	219.004	187.839	221	208.277	202.621	234
87.1126	225	234	229	225	245.845	245.004	205.839	249	235.277	218.621	225
87.4548	198	185	201	213	256.845	211.004	185.839	231.207	205.277	186.621	230
87.7985	199	187.878	192	198	226.845	216	178.839	202	209.277	216.621	198
88.1406	199	203	190	217	216.845	212.004	209.839	206.207	221.277	202.621	233
88.4843	188	202.878	209	234.641	224.845	198	192.839	212	213.277	201.621	212
88.8264	200	192	214	200	218.845	206	200.839	206.207	205.277	204	212
89.1685	195	198.878	218	191	215.845	187	201.839	204.207	225.277	216.621	222
89.5121	207	207.878	223	201	219	217	183	222	212.277	200.621	218
89.8541	190	194	202	216	223.845	204.004	198.839	218	201.277	223.621	219
90.1977	204	188.878	193	200	205.845	204	206	200.207	192.277	202.621	205
90.5397	207	199	186	199	210	209	199.839	211.207	216.277	192.621	218
90.8818	200.964	223.878	219	208	220.845	221.004	202.839	193.207	212.277	213.621	243
91.2253	182	186	193	210	203.845	216	177.839	211.207	214.277	196.621	213
91.5673	182	203	191	206	225	209	188.839	201	220	223.621	196
91.9093	179.964	203	210	203	197.845	197	192.839	187.207	195.277	217.621	246
92.2527	198	202.878	207	192	212.845	206	193.839	218.207	214.277	183.621	206
92.5947	192	169	198	214	226	193	195.839	216.207	186.277	199.621	209
92.9366	186	198	194	215.641	217	194.004	188.839	201.207	216	223	217
93.2801	187	210	194	191	216.845	195.004	194.839	206	219.277	209.621	243
93.622	190.964	201.878	202	222	207	195	200.839	211	215	196.621	230
93.9638	189	194	198	207	231	205	183.839	203.207	196.277	158.621	215
94.3072	189	215.878	198	207	212.845	200	180.839	225	203.277	223.621	181
94.6491	183	205	211	215	195.845	232	164.839	209	203.277	219.621	214
94.9909	195	220.878	201	190	228	210.004	195.839	225.207	222	209.621	225
95.3343	217.964	182.878	252	203	208.845	208	152.839	180.207	219.277	219.621	227
95.6761	185	209	226	212	204.845	218.004	187.839	183.207	185.277	201.621	192
96.0179	196	208	213	215	221.845	206	198.839	224.207	204.277	230.621	225
96.3612	187	192	210	213	234.845	200	195.839	196.207	196.277	198.621	221
96.703	192	194	209	217	202.845	205	205	217	199.277	193.621	215
97.0447	176	196.878	170	190	222.845	196	167.839	217.207	206.277	218	219
97.3865	193	188	202	212	219.845	218	189.839	212	220	227.621	206
97.7297	181	201.878	215	217.641	220.845	207	197.839	226	237	187.621	219
98.0714	215	209.878	202	207	192.845	218.004	176.839	211	193.277	190.621	222
98.4131	198.964	223.878	192	223	233	233	199.839	206.207	225.277	215.621	197
98.7548	189	200	210	219.641	227.845	205	182.839	180.207	226.277	211.621	224
99.098	194	220	200	231	249.845	222	224.839	229.207	244	223	234
99.4396	195	223	220	207	223.845	208	204.839	208.207	208.277	197.621	225
99.7813	212	209.878	218	224	215.845	234	204.839	205	192.277	211.621	237
100.123	191	180.878	181	238.641	219.845	217	197.839	200.207	199	221.621	239
100.464	185	194	202	212	217.845	220	192.839	217.207	226.277	207.621	235
100.808	181	224.878	175	198	221.845	210.004	176.839	221	214.277	207.621	233
101.149	192	216.878	208	214	209.845	210	204.839	235.207	193.277	240.621	237
101.491	204	227.878	196	203	225.845	215.004	197.839	240.207	232	229.621	248
101.832	206	198.878	215	207	234.845	202	218.839	206.207	224.277	222.621	238
102.174	204	210.878	192	220	228.845	229	195.839	239.207	241	224.621	234
102.517	196	229.878	224	243	231	238	206.839	260.207	262.277	244.621	276
102.858	230	225	195	243	265	258	224.839	271	264.277	260.621	314
103.2	265	277	240	245	281	266	251.839	311.207	312.277	298.621	311
103.541	297.964	322	285	322	290.845	305	284.839	315.207	278.277	270.621	295
103.883	286.964	269.878	277	264	280.845	277.004	249.839	261	290.277	286.621	260
104.224	213.964	239.878	235	228	275	234.004	232.839	268.207	266.277	238.621	259
104.566	205.964	231.878	224	251	247.845	240	235.839	257.207	249.277	250.621	244
104.909	204	190.878	212	259	240.845	245.004	210.839	253.207	236.277	248.621	255
105.25	223	229.878	222	265.641	219.845	230.004	209.839	252.207	248.277	235.621	259
105.591	227	222	204	251.641	248	255.004	228.839	247	255.277	244.621	266
105.933	223.964	222.878	226	279.641	244	260.004	242	258	292.277	291.621	311
106.274	238	250.878	231	269.641	256.845	272.004	241.839	292.207	315.277	312.621	337
106.615	278	326.878	275	322	351.845	323	294.839	407.207	444	447.621	514
106.957	423	490	368	429	440.845	449	465	659	683.277	760.621	782
107.298	672.964	773	530	711	702.845	732	688.839	1059	1056.28	1190.62	1107
107.639	936	1160	798	1056	985.845	1040	943.839	1320	1268.28	1227	1123
107.981	1010.96	1288	1121	1291	1102.84	1116	1015.84	1274	1107.28	999.621	811
108.323	595.964	753.878	743	821	725.845	732.004	638.839	737	618	612.621	501
108.665	365	423.878	427	506	450.845	459.004	355.839	487	454	404.621	382
109.006	274	318.878	332	352.641	331.845	314	303.839	376	326	365	315
109.347	241	278	290	283	303.845	274.004	272	305	323	293.621	258
109.688	209.964	249	242	267	246.845	245.004	257.839	256.207	257.277	265	257
110.03	229.964	236	220	245	244.845	240	243	264	253.277	251.621	286
110.371	200	236	236	240	242	265.004	250	262	247.277	282.621	251
110.712	213	231	218	235	237	253.004	258	244.207	266	255.621	265
111.053	206.964	221.878	175	230	224	237.004	239	244.207	253.277	254.621	252
111.394	205.964	225.878	246	223	256.845	229.004	214.839	235	241	246.621	237
111.735	190	241.878	252	237	245.845	239	213.839	254.207	260.277	237.621	265
112.076	241	235.878	225	244	237	256.004	227.839	250.207	247.277	255	235
112.417	203	241.878	220	222	238.845	214.004	232.839	248.207	261.277	237.621	262
112.759	224	227	211	212	252.845	242	221.839	271.207	246.277	261.621	270
113.1	199	240.878	211	261	257	244	215.839	254	258.277	266	257
113.441	214.964	235.878	238	268.641	240.845	248.004	236.839	251.207	260.277	257	316
113.782	236	243.878	255	252	251	255	205.839	266.207	251.277	234.621	248
114.123	242	250	241	259.641	266.845	279	242	275.207	250.277	260.621	277
114.464	257	287	267	309.641	298	262.004	224	281.207	262.277	271.621	275
114.805	302	333.878	317	312	314.845	286.004	233.839	292.207	297.277	264.621	286
115.146	309.964	321.878	318	312	299	318	300	313.207	294.277	278.621	258
115.487	277.964	348.878	313	349.641	332.845	314	260.839	337	304.277	297.621	301
115.828	274	307.878	286	302	303.845	281	258.839	307	312.277	263.621	271
116.167	245	254	263	272	253.845	267	256.839	285.207	250.277	233.621	262
116.508	227.964	225.878	248	235	234.845	273	228.839	239.207	247.277	269.621	259
116.849	225	256.878	238	233	256	224	218.839	250.207	263.277	271.621	256
117.19	235.964	262.878	241	248	239	231.004	219.839	260	258	265.621	262
117.531	212	192	241	263	249	221.004	236	265.207	255.277	236.621	250
117.871	226	223.878	253	236	253	247.004	214	247.207	220.277	255	251
118.212	226	220	187	240	238	242.004	220.839	258.207	236.277	256.621	265
118.553	210.964	220	194	247	225.845	245.004	236	233.207	238.277	236.621	212
118.894	198.964	229.878	241	215	241.845	233.004	217.839	247.207	253.277	232.621	251
119.235	231	228.878	231	236	263	223.004	235.839	278.207	246.277	261.621	269
119.574	209.964	230.878	236	236	218	255.004	240	248.207	245	246.621	275
119.915	189.964	217	251	244	220	251.004	220.839	244.207	246.277	228.621	236
120.255	216	213	212	204	237	239.004	198.839	260.207	256.277	241.621	230
120.596	222	240	217	256	243	242.004	236.839	282	241.277	228.621	253
120.937	218	230.878	211	251.641	265.845	242	208.839	292	267.277	242.621	250
121.278	226	219.878	209	213	241.845	224	199.839	250	261.277	252.621	266
121.617	225	216	230	227	235.845	244	217.839	258	248	260.621	254
121.957	216	226	224	237	255	254	229.839	247.207	261	249.621	253
122.298	223.964	237.878	243	258.641	266	248.004	241.839	264.207	268.277	253.621	234
122.639	239.964	253	250	263	291	251.004	235.839	277.207	267.277	266.621	260
122.979	231	232.878	270	255	287	244.004	233.839	284.207	271.277	281.621	258
123.32	240	235	238	271	256	253	209.839	294.207	271.277	263	260
123.659	253	264.878	256	272.641	270.845	282.004	253.839	289.207	259.277	274.621	242
124	243	260	263	271	268	259.004	244.839	294.207	265.277	258.621	251
124.34	270.964	294	258	288	282.845	273	278	305	273.277	282.621	296
124.681	310.964	342	300	332	355.845	331.004	321	331.207	325	312.621	306
125.02	409.964	457.878	348	421.641	379.845	382	321.839	352.207	320	331	316
125.36	631.964	705	473	584	499	459	367.839	413	363	334.621	326
125.701	1772.96	2068	985	1420	1128.84	1085	668.839	529	432	355.621	364
126.041	3999.96	4031.88	2661	3572.64	2528.84	2465	1324.84	644.207	477.277	411.621	339
126.38	4016.96	4859.88	3915	4418.64	3302.84	2613	1435.84	630.207	451.277	389.621	366
126.721	2092	2341.88	2565	2475.64	2144.84	1526	992.839	536.207	443.277	391.621	349
127.061	1255.96	1251.88	1452.36	1230.64	1359	922.004	739.839	534	449.277	413.621	363
127.402	892	868.878	1015.36	856	1047	747	569.839	538	437	420.621	394
127.741	700	700.878	808	726.641	817.845	599	514.839	516.207	473.277	441.621	351
128.081	612	651.878	669	650	687	549.004	450.839	520.207	450.277	420.621	363
128.421	687.964	737.878	656	650	655	585	500	503	489	444.621	374
128.76	922.964	1055	730	866	815.845	738.004	543.839	556.207	495	452.621	408
129.101	1381.96	1736.88	1052	1354	1043.84	973.004	654.839	588.207	451.277	418.621	407
129.441	1483.96	1980	1478	1726	1249.84	1122	686.839	496.207	441	393.621	370
129.781	1012.96	1243.88	1189	1311	1017.84	819	575.839	484.207	424.277	377.621	361
130.12	608.964	788.878	708	805	630.845	575.004	420.839	435	369.277	403.621	373
130.46	487.964	555	485	563	485.845	465	404	435	392	397.621	376
130.801	406	441	420	497	410.845	431.004	366.839	454.207	411	349	359
131.14	355	415.878	404	428	374.845	406.004	355	386.207	362	386.621	352
131.48	290.964	332.878	339	357	344	331	332	365.207	343	335.621	279
131.82	279.964	296.878	288	290	298.845	287	263.839	297	298	297.621	286
132.159	251.964	259.878	268	280	280	271	247.839	294.207	289.277	279.621	263
132.499	226	271	272	268	266	271	259.839	293	257.277	274	268
132.838	235	256	256	276	283	259	259	286.207	270.277	267.621	252
133.178	220	248	265	268	268	250.004	246	287.207	249.277	244.621	242
133.518	209	246	228	255	265.845	277	234.839	272.207	243	232.621	266
133.857	230	232.878	243	247	236.845	267.004	271.839	275	265.277	279	263
134.197	231	242.878	232	248	253.845	245	243	274	245	249.621	275
134.535	212	224	238	224	248	270.004	208.839	245	240.277	235.621	281
134.876	212	256	232	212	243.845	239.004	236.839	280.207	244.277	237	237
135.216	214	243	238	275.641	252	249	241	273	222.277	222.621	216
135.554	211.964	239	246	252.641	258.845	248.004	223.839	253.207	243	252	232
135.894	201	230.878	213	242.641	205	231	189.839	243.207	232	232	229
136.233	224	235.878	224	214	252.845	233.004	231.839	231.207	240.277	250.621	231
136.573	206	250	231	255	222	249.004	203.839	247	254.277	228.621	244
136.911	212.964	230.878	228	239	261.845	254.004	240.839	235.207	254	272	247
137.251	217.964	238.878	199	232	238.845	236	204.839	233	235.277	257	230
137.591	206.964	214	217	257	251.845	261	220.839	236	238.277	223.621	242
137.93	214	241.878	233	237	249.845	245.004	200.839	258.207	252.277	245	245
138.27	225	279	268	283	277.845	279	236	271	260.277	280.621	249
138.608	206.964	223	239	239.641	237.845	235	217.839	233.207	252	220.621	232
138.948	215.964	229.878	229	249.641	244	252.004	190.839	251.207	237.277	255	234
139.287	218	232	240	236	236.845	240	183.839	277	248.277	215.621	216
139.627	218.964	212.878	213	251	247.845	215	212.839	229	243.277	218.621	241
139.965	225.964	229.878	220	247	232	243.004	203.839	249	241.277	241.621	215
140.305	216	225.878	248	237	243.845	260	224.839	236.207	236.277	221.621	231
140.643	223	245	247	232	262.845	233.004	178.839	251.207	249.277	255	236
140.983	228	202	218	245	222.845	240.004	208.839	194.207	215.277	230.621	265
141.321	204	220.878	229	246	233.845	212	205.839	211	229.277	237.621	271
141.661	228.964	243.878	212	236	244	227	218.839	253.207	245.277	237.621	241
142	215	223.878	213	246.641	243	230.004	203.839	242	241	224.621	289
142.339	197	225	227	229.641	224.845	228.004	201.839	213.207	218.277	204.621	288
142.678	207	211.878	203	226	245	205	186.839	234.207	235	236.621	267
143.016	217	246	221	251.641	255.845	227	216.839	244	245	224.621	264
143.356	219	226	217	246.641	237.845	235	215.839	224	229	250	250
143.694	217	238.878	228	230	241.845	227	189.839	230.207	233	210.621	216
144.034	218	217	245	219	204	220	217.839	244.207	216.277	224.621	233
144.372	204.964	239	207	247	231.845	238.004	194.839	208.207	212.277	243.621	230
144.712	216	214	226	239	238.845	212	188.839	221.207	209.277	189	228
145.05	205.964	233.878	208	229	231.845	246.004	206.839	238.207	232.277	210.621	232
145.388	223	211	204	224	239	233.004	214	223.207	211.277	225.621	221
145.727	218	209.878	240	242	240	209	211.839	230	245.277	201.621	237
146.066	237.964	240	226	248	247.845	243.004	235	245	237	222.621	259
146.405	229	213.878	206	234	220	213	204.839	249	225.277	215.621	247
146.743	217	222.878	215	219	241.845	237.004	173.839	216.207	246.277	223	238
147.081	215	224.878	230	230	255.845	241.004	220.839	229.207	255	229.621	248
147.421	189	220.878	218	220	231	225.004	225.839	251.207	234	220.621	232
147.759	210.964	210	193	212	245	207	199.839	224.207	216.277	193.621	223
148.097	199	210.878	223	228	245.845	219.004	202.839	202.207	222.277	212.621	232
148.437	198	213	220	224	244.845	222.004	191.839	231.207	214.277	225.621	232
148.775	184	225.878	210	238	240.845	207.004	204.839	208	234.277	209.621	243
149.113	210.964	234	215	236	233	212.004	192.839	217	202.277	238.621	220
149.452	203.964	229.878	221	235	218.845	226	215.839	216.207	221.277	216.621	241
149.79	206	227.878	228	247	229.845	224.004	183.839	242.207	227.277	205.621	230
150.128	232	207	220	241.641	235.845	229	200.839	231.207	239	225.621	227
150.467	213	232.878	221	229	209	228	207.839	226.207	226.277	200.621	234
150.805	208	221	242	220	226	199.004	221	229.207	249.277	229.621	212
151.143	224	217.878	227	234.641	236	240	205.839	235.207	191.277	235	249
151.483	185	220.878	222	221	239.845	219	210.839	223	212.277	233.621	202
151.821	194	224	188	231	231.845	206	201.839	214.207	240	228.621	240
152.158	199	227	226	233	233	216	197.839	212	214.277	240.621	236
152.496	219	229	225	215	217.845	211	208.839	222.207	221.277	245	207
152.836	201	228	210	215	223.845	236	208.839	209.207	235	201.621	229
153.173	222	230.878	209	230	236	233	210.839	236.207	243.277	216.621	225
153.511	213	217.878	216	224	232	226	219.839	239	230	226.621	276
153.849	200	201	232	237	211.845	207.004	201.839	212.207	226.277	232	226
154.188	178.964	220.878	214	230	224.845	198.004	195.839	222	222	224.621	284
154.526	214.964	222.878	223	229	227	233	201.839	236	204.277	213	244
154.864	217	208	212	237	238	235.004	216.839	234	245.277	234.621	225
155.202	208	218.878	200	247.641	241.845	221	209	242.207	217.277	219	235
155.539	207	220	207	219	238	222	188.839	220.207	226.277	220	214
155.879	213	226.878	201	228	233.845	209.004	191.839	226.207	209.277	206.621	247
156.216	204	231.878	207	211	214	206	199.839	223.207	215.277	209.621	227
156.554	189.964	223.878	199	232	230	237	203.839	209.207	199.277	196.621	227
156.892	204	229.878	237	226	220.845	235	207.839	231.207	203.277	227.621	213
157.229	209	229.878	224	224	237.845	223	187.839	218.207	225.277	224.621	222
157.568	215	224.878	213	215	215.845	220.004	218.839	219.207	200.277	215	248
157.906	198	227	166	219	230.845	232	220.839	210.207	204.277	213.621	218
158.244	193.964	229	236	252.641	217	232	186.839	211	239.277	235.621	234
158.581	210.964	228	208	217	229.845	201	212.839	216	220.277	214.621	221
158.919	216	233.878	188	234	241.845	228.004	226.839	237	224	221.621	229
159.256	208	213.878	210	226	238	223	199.839	217.207	238	224.621	233
159.595	202	212	216	227	239.845	221	207.839	237	209.277	198.621	217
159.933	221.964	213	237	228	226	230	198.839	210.207	233	230.621	217
160.27	214	222.878	221	234	232.845	224	167.839	228.207	248.277	219.621	209
											
											
											
											
											
											
											
											
											
											
											
											
											
											
											
											
											
											
											
											
											
											
											
											
											
											
											
											
											
											
											
											
											
											
											
											
											
											
											
											
											
											
											
											
											
											
											
											
											
											
											
											
											
											
											
											
											
											
											
											
											
											
											
											
											
											
											
											
											
											
											
											
											
											
											
											
											
											
											
											
											
											
											
											
											
											
											
											
											
											
											
											
											
											
											
											
											
											
											
											
											
											
											
											
											
											
											
											
											
											
											
											
											
											
											
											
											
											
											
											
											
											
											
											
											
											
											
											
											
											
											
											
											
											
											
											
											
											
											
											
											
											
											
											
											
											
											
											
											
											
											
											
											
											
											
											
											
											
											
											
											
											
											
											
											
											
											
											
											
											
											
											
											
											
											
											
											
											
											
											
											
											
											
											
											
											
											
											
											
											
											
											
											
											
											
											
											
											
											
											
											
											
											
											
											
											
											
											
											
											
											
											
											
											
											
											
											
											
											
											
											
											
											
											
											
											
											
											
											
											
											
											
											
											
											
											
											
											
											
											
											
											
											
											
											
											
											
											
											
											
											
											
											
											
											
											
											
											
											
											
											
											
											
											
											
											
											
											
											
											
											
											
											
											
											
											
											
											
											
											
											
											
											
											
											
											
											
											
											
											
											
											
											
											
											
											
											
											
											
											
											
											
											
											
											
											
											
											
											
											
											
											
											
											
											
											
											
											
											
											
											
											
											
											
											
											
											
											
											
											
											
											
											
											
											
											
											
											
											
											
											
											
											
											
											
											
											
											
											
											
											
											
											
											
											
											
											
											
											
											
											
											
											
											
											
											
											
											
											
											
											
											
											
											
											
											
											
											
											
											
											
											
											
											
											
											
											
											
											
											
											
											
											
											
											
											
											
											
											
											
											
											
											
											
											
											
											
											
											
											
											
											
											
											
											
											
											
											
											
											
											
											
											
											
											
											
											
											
											
											
											
											
											
											
											
											
											
											
											
											
											
											
											
											
											
											
											
											
											
											
											
											
											
											
											
											
											
											
											
											
											
											
											
											
											
											
											
											
											
											
											
											
											
											
											
											
											
											
											
											
											
											
											
											
											
											
											
											
											
											
											
											
											
											
											
											
											
											
											
											
											
											
											
											
											
											
											
											
											
											
											
											
											
											
											
											
											
											
											
											
											
											
											
											
											
											
											
											
											
											
											
											
											
											
											
											
											
											
											
											
											
											
											
											
											
											
											
											
											
											
											
											
											
											
											
											
											
											
											
											
											
											
											
											
											
											
											
											
											
											
											
											
											
											
											
											
											
											
											
											
											
											
											
											
											
											
											
											
											
											
											
											
											
											
											
											
											
											
											
											
											
											
											
											
											
											
											
											
											
											
											
											
											
											
											
											
											
											
											
											
											
											
											
											
											
											
											
											
											
											
											
											
											
											
											
											
											
											
											
											
											
											
											
											
											
											
											
											
											
											
											
											
											
											
											
											
											
											
											
											
											
											
											
											
											
											
											
											
											
											
