# Supplementary material for: Raman fingerprint of two terahertz spin wave branches in a two-dimensional honeycomb Ising ferromagnet
Source: Nat Commun. 2018 Nov 30;9:5122. doi: 10.1038/s41467-018-07547-6 (PMC6269484; doi:10.1038/s41467-018-07547-6)
Supplement: Supplementary file 13 — Source Data Figure 4a (4L data) [file 41467_2018_7547_MOESM13_ESM.txt]

wavenumber	10K	15K	20K	25K	30K	35K	40K	45K	50K	55K	60K
60.2968	144	139	137	125.118	160	154	167	152	138	109.881	135
60.6417	143	154	128	123.118	139	142	139	141	124	113.881	139
60.9865	125	125	140	153.118	143	143	156	153	146	115.881	158
61.3313	150	146	153	132.118	156	156	159	182.584	160	123.881	143
61.6762	158.058	144	159	139	141	177.844	158	193.584	149	126.881	161
62.021	140	143	147	117.118	162	162	152	203	162	132.881	173
62.3642	143.058	163	150	132.118	143	165	159	145	169	140.881	154
62.709	140	154	172	138.118	152	158	155	162	161.055	118.881	174
63.0537	161	168	183	126.118	163	166	161	158	179	126.881	167
63.3985	186	169	177	171.118	202	216	199	190	186	155.881	206
63.7432	160	174	163	166.118	166	179	184	204	184	151.881	178
64.0879	171	173	165	166.118	184	209	157	169	194	158.881	200
64.4326	171	174	174	167.118	185	169	170	186	176	151.881	194
64.7758	170	196	174	179.118	209	201	188	193	207.055	162.881	211
65.1204	169	177	169	153.118	184	184	160	199	187.055	162.881	166
65.4651	185	197	189	158.118	172	210	200	227	201	163.881	216
65.8097	165	132	189	164	172	181	174	201	206.055	156.881	191
66.1543	164	175	167.804	171.118	154	208	171	182	189	155.881	204
66.4974	155.058	181	189.804	176.118	179	199	196	203	192	173.881	202
66.842	177	178	179	179.118	185	216	205	208	215	169.881	232
67.1865	154	209	187	193.118	181	183	184	184	215	169.881	215
67.5311	189.058	186	199	181	203	212	179	223.584	210	180	212
67.8756	163	206	172	191.118	191	205	209	180	219.055	165.881	215
68.2187	176	168	176	164	184	196	182	192	200	165.881	215
68.5632	173	172	198	178.118	193	206	198	216	219.055	174.881	210
68.9077	151	144	202	182.118	185	198	184	212	226.055	168.881	194
69.2521	160	178	176	153	192	202	179	219	211.055	156.881	171
69.5951	169	195	193	167.118	174	199	223	189	219	181.881	226
69.9395	165	194	183	188.118	212	200	192	207	207	179.881	212
70.284	185	177	209	205.118	180	223	194	179	197.055	185.881	219
70.6284	195	205	187	136.118	177	193	184	194	193	155.881	224
70.9713	172	175	175	185.118	200	215	197	195	215	164.881	216
71.3157	164	188	196	164.118	215	203	170	221	209.055	188.881	181
71.66	188	177	194	189.118	199	221	172	207	212	163.881	205
72.0044	173	182	212	182.118	193	200	186	232	218.055	157.881	195
72.3472	192	210	183	182.118	202	194.844	201	237	197	174.881	229
72.6916	164	190	219	187.118	207	206	190	219	209	200	213
73.0359	163	166	202	192.118	184	213	220	214	235	125.881	217
73.3787	184	180	190	180.118	188	199	188	230	203	192.881	201
73.723	185.058	204	195	175.118	185	202.844	200	204	204	191.881	222
74.0672	188.058	202	183	143.118	188	207	205	228	210	194.881	217
74.41	158	197	181	207	186	228	209	231	222	185.881	222
74.7542	188.058	175	185	200.118	196	230	175	196	217	158.881	252
75.0984	177	230	179	177.118	198	221	187	240	227	215.881	202
75.4411	202	210	218	222.118	225	222	221	231	235	189.881	215
75.7853	222	247	253	229.118	249	254	212	239.584	226	178.881	197
76.1295	274	336	320	328	255	318.844	242	238	232.055	196.881	224
76.4722	248	341	311	314.118	280	299	252	254	217.055	203.881	238
76.8163	261	286	293	287.118	251	283.844	244	246	234	183.881	256
77.1589	226	291	256.804	266.118	229	254	203	236	212	193.881	248
77.503	233	257	247	252.118	240	269	207	251	260.055	206.881	242
77.8471	229	247	228	235.118	266	284	187	281	253.055	230.881	248
78.1897	204	207	200	223.118	215	220	191	234	221	196.881	230
78.5338	178	199	196	195.118	200	219	213	221	211.055	182.881	214
78.8763	192.058	186	208	190.118	208	218	221	221	219.055	193.881	226
79.2204	169.058	220	226	177	200	203	213	178	233.055	176.881	230
79.5644	185	191	172	174.118	196	219	178	222	224.055	168.881	212
79.9069	186	184	195	179.118	178	199.844	203	231	216	171.881	226
80.2509	172	195	205	203.118	206	223.844	191	227	228	224	199
80.5934	177	211	163	185.118	210	209	193	203	233.055	223	220
80.9374	184	176	199	185.118	208	221	198	232	203	202	215
81.2798	171.058	189	215.804	192.118	189	217	205	219	227.055	174.881	214
81.6237	172	164	203	178.118	202	211	213	227	235.055	177.881	222
81.9661	190	226	191	207.118	204	224	194	216	226.055	180.881	197
82.3101	190	188	214	203.118	204	221	204	227	229	166.881	204
82.654	171	188	185	224.118	201	213	184	230	207	147.881	221
82.9963	174	213	211	218.118	201	226	200	210	236	169.881	233
83.3402	186	209	201	194.118	207	229.844	209	213	214	183.881	236
83.6825	200	211	197	206.118	202	216	187	203	219	164.881	208
84.0264	170	204	193	183.118	177	213	228	242	234.055	188.881	215
84.3687	200	201	197	209.118	182	225	207	248	232.055	190.881	237
84.7125	186	192	199	199.118	204	242.844	195	230	248	163.881	199
85.0547	169	207	186	190	177	230	190	213	225	181.881	235
85.3985	182	189	185	174.118	216	236	166	204	218	168.881	224
85.7408	155	187	196	157.118	204	214	184	198	204	164.881	238
86.083	192	184	175	172.118	187	215	183	215	221.055	177.881	226
86.4267	196	210	203	198.118	198	201	205	227	235.055	209.881	226
86.7689	170	194	193	188.118	194	219	205	223	223.055	186.881	237
87.1126	200.058	255	219	210.118	238	222	226	246	248	219.881	243
87.4548	190	208	192	191.118	196	235	187	244	237.055	175.881	222
87.7985	178	202.597	195	198.118	197	224	187	240	202	184.881	212
88.1406	181	227.597	227.804	192.118	214	243.844	189	241	223	195	211
88.4843	188.058	233.597	199	188.118	226	207	213	241	210.055	177.881	224
88.8264	189	189.597	225	203.118	201	220	181	233	226.055	202.881	221
89.1685	181	213	207	194.118	191	233.844	209	235	225.055	178.881	213
89.5121	179	216	198	185	205	230	204	245	226	200.881	230
89.8541	183	211	214	201.118	215	234	230	215	227	173.881	214
90.1977	202	196	189	199.118	193	211	195	213	219	183.881	229
90.5397	192	187	208	193.118	215	230	194	220	231	194.881	212
90.8818	190	215	196	189.118	206	224	203	229	252	212.881	240
91.2253	186	209	187	193	203	226	210	228	227	175.881	231
91.5673	189	208	191	184.118	187	221	223	223	215	187.881	213
91.9093	166	203	208	207.118	217	209	215	233	232.055	173.881	223
92.2527	199	187	181	182.118	208	198	205	238.584	228	185.881	226
92.5947	174	226	196	212.118	214	206	211	214	218.055	154.881	226
92.9366	178	193	217	184.118	200	213	170	227	233	168.881	198
93.2801	162	208	201	194.118	180	193	206	217	229	202.881	238
93.622	176.058	199	190	196.118	202	217	216	215	244	201.881	239
93.9638	177.058	206	188	180.118	187	205	207	238	230	182.881	218
94.3072	164	218	205.804	180	213	212	202	209	231.055	203	222
94.6491	175	205	197	196.118	216	239	197	246	234	194.881	228
94.9909	185	208	196	182.118	207	219	221	240	207.055	185.881	224
95.3343	188	202	204	197.118	198	187	201	232	214	206.881	213
95.6761	164	223	182	185.118	181	228.844	231	208	222	174.881	246
96.0179	182	236	190	207.118	200	215	213	220	222.055	174.881	245
96.3612	179	199	230	200	199	241.844	213	251	238.055	214.881	229
96.703	195	222	197	193	210	222	224	247	231	198.881	208
97.0447	189.058	241	211	180.118	215	207	186	241	232.055	188.881	224
97.3865	180.058	180	205	186.118	200	207	216	220	234	191.881	233
97.7297	185.058	209	212	186.118	202	221	206	238	237	195.881	209
98.0714	212.058	205	192	198	211	235	197	228	236	209	220
98.4131	203.058	206	199	207.118	228	225	216	234	238.055	212	227
98.7548	198.058	222	209	203.118	217	215.844	199	249.584	240	238	238
99.098	192	230	220	233.118	253	259	240	263	261.055	203.881	257
99.4396	177	214	194	206.118	220	242	216	277.584	234	174.881	238
99.7813	203	208	224	181.118	207	221	207	270.584	256	207.881	226
100.123	171	220	211	217	223	234	214	290.584	236.055	211.881	232
100.464	170	208	202	212.118	208	224	229	270	242	164.881	224
100.808	177	222	217	185.118	210	228	214	241	245	209.881	213
101.149	198	218	205	187.118	215	245	227	268	240	204.881	238
101.491	201	228	223	219.118	195	240	217	271	229.055	240.881	242
101.832	188	218	227	197.118	211	231	220	255	257.055	207.881	292
102.174	205	242	176	211.118	229	229	213	235	268	208.881	288
102.517	207.058	235	215	234.118	237	255	266.232	288	296.055	236.881	324
102.858	221	278	212	237	229	266	304.232	321.584	300.055	245.881	331
103.2	248	280	283	312.118	277	305	323.232	340	318	272.881	336
103.541	274	321	317	291.118	316	323	311.232	339	324	239.881	277
103.883	240	280	281.804	311.118	303	305	297	289	299.055	257.881	276
104.224	214	252	236	257.118	234	270	274	305	267.055	237.881	275
104.566	188	218	219	216.118	228	248	226	291	268	211.881	246
104.909	190	239	188	220.118	229	267	255	272	277	204.881	266
105.25	200	213	199	226.118	233	272	251.232	313	261.055	210.881	279
105.591	170	224	222	218.118	228	268	280	300.584	284.055	225.881	297
105.933	221	236	217	228.118	251	284	263	318	291.055	235.881	337
106.274	230	264	240	248	274	284	264	326	351	314.881	372
106.615	266	344	323	292.118	330	394	367	502.584	549	475.881	669
106.957	409.058	461	436.804	480.118	446.601	557	511	719.584	854.055	702.881	909
107.298	562	703	626.804	701.118	698.601	819.844	775.232	962.584	1060	890.881	1221
107.639	882	1186	797.804	1002.12	1011.6	1059.84	1006.23	1126.58	1222.05	1092.88	1291
107.981	905	1167	956.804	1167.12	1110	1142.84	1114.23	1016.58	1081	854.881	1101
108.323	722.058	855	791.804	882.118	857.601	899.844	881.232	939.584	924	722.881	819
108.665	738	945	849	901.118	847.601	967.844	784	953.584	928.055	651.881	675
109.006	402	517	548	661.118	570.601	637.844	525	595.584	571.055	397.881	475
109.347	280.058	329	304	372.118	335.601	379.844	340	394	404	330.881	314
109.688	225	245	259	261.118	265	310	280	321.584	316.055	241.881	289
110.03	200	256	233	246.118	264	275	250	302	307.055	260.881	302
110.371	211	260	247	238.118	240	254	249	318	297	236.881	281
110.712	197	245	226	240.118	224	276	238	308.584	311.055	234.881	274
111.053	205.058	237	225	225.118	225	257	265	267	277	230.881	279
111.394	213	199	224	234.118	220	251	244	261	279	235.881	279
111.735	217	243	245	214.118	234	269	264	285	287	241.881	294
112.076	217	249	231	253.118	227	284	246	277	274	230.881	284
112.417	182	231	239.804	205.118	247	253	248	294	284	214.881	292
112.759	206.058	228	232	240.118	227	266	244	314	264.055	237.881	291
113.1	225.058	234	253.804	262.118	273	284	227	307	289	219.881	257
113.441	220	262	262	227.118	237	273.844	260	285	274	244.881	291
113.782	202	245	246	226.118	240	283	245	301.584	275	216.881	271
114.123	243	259	252	266.118	265	306	267	317	309	252.881	292
114.464	260.058	290	314	313.118	323	331.844	264	334	319	249.881	336
114.805	294	362	309	315.118	322	344	302	335.584	330.055	258.881	347
115.146	301	369	347.804	358.118	360.601	375.844	307	356	363	288.881	369
115.487	266.058	328	301.804	322.118	303	327	306	372	339	289.881	336
115.828	240.058	283	280	274.118	264	323	291	340	315.055	245.881	294
116.167	209	254	237	254.118	257	280	265	274	300.055	206.881	262
116.508	211	224	241	233.118	245	287	238	281.584	277.055	196.881	293
116.849	222	248	250	260.118	237	247.844	235	286	293.055	220.881	258
117.19	212	245	212	226.118	238	258	234	292	261	228.881	276
117.531	206	224	230	222.118	231	268	238	279	260	226.881	259
117.871	195	248	251	230.118	248	237	232	284	268.055	234.881	255
118.212	179	215	211	241.118	213	251	212	279.584	279.055	219	278
118.553	215	223	212	236.118	226	266	253	268	274	223.881	290
118.894	197	231	232	208.118	227	243	232	275	263	241.881	269
119.235	228	230	254.804	243.118	252	268	224	287	276	198.881	257
119.574	197	228	262.804	224.118	231	251	226	266	285.055	237.881	300
119.915	191	247	238	227.118	231	238	253	271	277.055	228.881	261
120.255	209.058	236	225	181.118	221	268	227	278	269.055	219.881	237
120.596	196	236	255.804	217.118	230	261	262	297	291.055	212.881	252
120.937	198.058	243	245.804	229.118	242	241	238	290	288.055	218.881	284
121.278	223.058	226	238.804	207.118	231	256	250	281	296.055	237.881	301
121.617	204	222	257.804	222	204	278.844	253	295	292.055	234.881	295
121.957	187	238	243	233.118	226	260	278	319	314.055	237.881	320
122.298	219	252	260	244.118	226	253	246	308	297	242.881	269
122.639	236	238	235	243.118	263	268	241	328	298	245.881	307
122.979	216	244	232	238.118	234	280	264	308	308.055	242.881	288
123.32	226	257	259	241	258	254	257	321	311	255.881	320
123.659	256.058	274	237	267.118	246	309	301	296	328.055	253.881	318
124	247	250	274.804	261.118	284	296	272	335	321	237.881	311
124.34	246	310	289	283.118	269	312	296	336	306	273.881	322
124.681	311	362	323	342.118	325	389	316	387.584	394	275.881	359
125.02	474.058	567	452	460.118	450	467.844	445	454.584	386.055	330.881	354
125.36	1402.06	1660	1136.8	1058.12	1035.6	1060.84	736.232	512.584	432	329.881	396
125.701	4579.06	5404.6	3972.8	4008.12	3371	3227.84	1742.23	675.584	513	337.881	395
126.041	3709.06	4790.6	3941.8	5057.12	3690.6	3002.84	1761.23	652.584	493	358.881	379
126.38	1336.06	1721	1650.8	2160.12	1490.6	1324.84	850.232	571.584	497.055	372.881	393
126.721	662.058	827	747.804	951.118	743	727.844	549	569.584	511.055	344.881	405
127.061	590.058	706	609.804	662.118	619	618.844	507	572.584	536.055	372.881	436
127.402	559	676	587.804	622.118	558	596.844	515	586.584	552.055	401.881	438
127.741	705.058	760	664.804	760.118	605.601	665	509	602.584	536	437.881	467
128.081	1025	1183	918.804	1016.12	797.601	837	573	610.584	578	397.881	461
128.421	1224.06	1525	1202.8	1292.12	986.601	1016	646	656.584	579	435.881	480
128.76	1126.06	1423	1151.8	1335.12	985.601	980.844	666	706.584	579	468.881	530
129.101	845.058	1016	921.804	1016.12	805	844.844	577	697.584	590.055	446.881	436
129.441	572.058	711	683.804	723.118	579	644	484	596.584	500	374.881	416
129.781	479.058	524	527.804	558.118	481	512	425	501.584	458.055	342.881	405
130.12	349	495	441.804	470.118	392	453	397	474.584	429	324.881	404
130.46	362	430	395.804	399.118	383	417	375	479.584	456.055	333.881	379
130.801	329.058	385	359.804	392.118	341	400.844	376	436.584	395	332.881	371
131.14	297.058	337	313	342.118	311	374	341	406.584	373	279.881	348
131.48	262	302	301	298.118	301	346	317	387	347	266.881	341
131.82	255.058	273	275	265.118	262	307	292	333.584	322	243.881	332
132.159	223	269	258.804	236.118	257	268	294	325	311.055	233.881	287
132.499	236	254	260	224.118	264	284	283	311	303.055	235.881	304
132.838	214	245	236	255	221	282.844	262	332	297	229.881	282
133.178	213	250	241	251.118	273.601	267	268	275	269	237.881	266
133.518	219	232	245	241.118	261	257	267	316	296	229.881	289
133.857	220	265	225	245.118	242	270.844	243	276	299.055	255	273
134.197	197	215	230	219.118	232	257	243	295	293	242.881	259
134.535	215	240	207	247.118	245	247.844	247	256	255	218.881	289
134.876	199	240	232	234	230	259	232	290	289.055	223.881	231
135.216	213	248	229	239	228	266.844	267	270	257	203.881	279
135.554	197	227	207	236.118	223	267	242	291	279.055	211.881	287
135.894	205	214	242.804	226.118	222	263	240	266	265.055	219.881	257
136.233	189	225	222	235.118	234	278	242	249	279.055	228.881	284
136.573	203	242	238	232.118	218	248	234	279	246	224.881	288
136.911	202.058	243	230	217.118	221	257	233	262	285.055	209.881	254
137.251	188	233	215	231.118	252	250	224	284.584	254	210.881	235
137.591	211	213	228	239	225	262.844	219	281	267	201.881	289
137.93	211.058	224	216	245.118	236	254	242	300	259.055	219.881	262
138.27	242	263	251	247.118	259	306	266	285	291	240.881	288
138.608	203	257	241	231.118	225	247	231	251	253	215.881	243
138.948	172	234	254	219.118	206	252	253	283.584	251.055	212.881	258
139.287	215	234	240	239.118	229	254	199	272	266	193.881	265
139.627	194	219	251	232	224	258.844	241	301	251.055	213.881	251
139.965	201	225	193	226.118	244	269	250	259	267	201.881	260
140.305	188	232	215	221.118	235	261	231	265	276	195.881	231
140.643	211	245	235	222.118	256	253	254	291	263	223.881	267
140.983	200	220	216	228.118	231	268	210	256.584	253	212.881	238
141.321	207	216	223	225.118	215	257	229	275	276.055	207.881	242
141.661	185	260	230	232.118	238	265	214	274	250.055	196.881	255
142	230.058	215	205	220.118	244	228	249	240	261	204.881	258
142.339	219	218	214	232.118	222	238	203	246.584	253.055	220.881	255
142.678	212	237	219	214.118	226	256	243	266	248	209.881	241
143.016	200	239	238	225.118	217	273.844	255	270	268	269	269
143.356	206	243	234	226.118	240	237	244	252	242.055	245	254
143.694	190	233	231	233.118	233	240	232	276	241	228	243
144.034	215	239	225	230.118	240	237	237	273	249.055	212.881	247
144.372	189	204	247.804	211.118	235	236	226	265	258	210.881	253
144.712	217	256	237	203.118	241	245	237	272	250.055	176.881	238
145.05	200	232	217	224	229	243	225	266	253	201.881	249
145.388	226.058	239	236	238.118	241	266	244	268	248	208.881	278
145.727	213.058	231	218	218	216	250	216	251	257	201.881	265
146.066	209	251	234	257	236	274.844	232	293	259.055	206.881	261
146.405	203	235	201	223	215	231	224	235	256.055	201.881	252
146.743	214.058	216	221	236	225	242	206	259.584	250	198.881	247
147.081	213.058	250	218	220.118	226	265.844	236	244	241	213.881	244
147.421	199	221	230	205.118	234	282.844	222	237	243	195.881	241
147.759	198	238	203	210.118	213	261.844	191	244	238	185.881	219
148.097	191.058	202	206	228.118	223	235	217	263	248	174.881	264
148.437	203	234	223	219.118	240	252	219	264	259	208.881	243
148.775	193	194	207	227	220	227	220	226	241	168.881	226
149.113	227	214	211	228.118	221	214	231	280.584	240	197.881	232
149.452	230.058	214	247	225.118	213	238	256	264	257	197.881	232
149.79	211	243	251.804	210	212	232	235	268	244	195.881	253
150.128	206.058	214	199	217.118	225	220	244	279	239	193.881	236
150.467	203	204	213	199.118	219	255	203	265.584	248	192.881	243
150.805	192	240	231	202.118	229	230	221	254	242	206.881	254
151.143	210	234	224	214.118	228	244	208	260	229.055	192.881	256
151.483	213	223	221	218	209	242	232	259	238.055	214.881	235
151.821	189	213	227	218.118	203	250	206	250	255.055	163.881	214
152.158	206	222	196	223	227	233	236	248	252	209.881	239
152.496	196.058	222	206	245	218	246	202	231	254	170.881	217
152.836	223	226	205	252	220	228	208	246	250	194.881	241
153.173	202	227	217	238.118	206	241	241	273	262.055	207.881	253
153.511	196	229	225	236.118	237	259	199	277.584	246	209.881	229
153.849	181	205	206	233.118	225	243	213	257	239	192.881	237
154.188	199	206	198	221	212	248	254	253	237	205.881	230
154.526	203	222	217	232	219	236	237	278	241.055	205.881	250
154.864	199	232	243	240.118	243	247.844	248	273	248	219.881	240
155.202	210.058	226	221	254.118	229	228	222	253	219	193.881	232
155.539	184	217	221	206.118	218	236	223	225	230	192.881	216
155.879	181	240	234	226.118	198	246	242	261	256	207.881	241
156.216	200	219	212	235	211	233	250	247	225	201.881	244
156.554	203	226	199	207	227	266	193	252	230	202.881	260
156.892	210	233	243	205.118	215	218	216	255	243	197.881	247
157.229	184	202	217	222.118	210	239	232	248	262	205.881	243
157.568	207	221	200	228.118	245	242	227	253	230.055	214.881	237
157.906	186.058	221	216	226.118	220	250	211	225	239.055	196.881	230
158.244	207	208	214	226.118	220	236	273.232	258	239	231	236
158.581	199	237	209	198	222	237	263.232	234	238.055	262	245
158.919	205	243	216	232.118	218	247	266.232	275	241	239	254
159.256	203	214	221	203.118	220	232	215	259	241	192.881	223
159.595	215.058	248	194	190.118	219	225	223	225	242	200.881	235
159.933	193	225	214	215.118	221	249	229	247	223	196.881	218
160.27	182	223	231	214.118	219	264.844	225	245	250	179.881	233
