# Supplementary material for: Raman fingerprint of two terahertz spin wave branches in a two-dimensional honeycomb Ising ferromagnet
Source: Nat Commun. 2018 Nov 30;9:5122. doi: 10.1038/s41467-018-07547-6 (PMC6269484; doi:10.1038/s41467-018-07547-6)
Supplement: Supplementary file 14 — Source Data Figure 4a (5L data) [file 41467_2018_7547_MOESM14_ESM.txt]

wavenumber	10K	15K	20K	25K	30K	35K	40K	45K	50K	55K	60K
60.2968	139	139	144	103	141	138	137	127	153	147	152
60.6417	141	123	160	138	138	157	158	150	140	120	140
60.9865	150	171	134	134	159	134	136	151	153	152	155
61.3313	158	146	143	144	147	139	147	161	156	143	147
61.6762	154	151	153	157	164	162	159	151	163	162	176
62.021	164	147	152	154	153	163	151	160	160	162	159
62.3642	153	155	160	146	161	149	159	162	164	139	185
62.709	150	161	149	170	166	162	163	176	233	167	192
63.0537	177	170	166	154	166	158	161	166	177.5	187	170
63.3985	188	187	177	155	191	177	188	235	309	195	214
63.7432	157	152	164	158	184	177	172	189	205	184	193
64.0879	165	175	174	162	170	172	172	179	179	191	188
64.4326	157	176	169	170	179	188	162	210	173	202	180
64.7758	186	181	173	176	168	184	204	232	208	197	201
65.1204	185	194	167	166	169	168	189	195	202	195	188
65.4651	181	190	202	185	207	195	244	219	206	227	205
65.8097	170	170	149	189	173	175	181	184	199	206	205
66.1543	134	170	171	154	189	200	203	196	216	205	211
66.4974	178	186	180	168	178	200	217	207	190	227	198
66.842	174	199	162	185	216	224	198	212	238	205	187
67.1865	188	189	192	209	199	204	201	215	224	200	220
67.5311	192	195	170	189	190	210	206	229	222	240	201
67.8756	187	181	184	192	212	206	190	234	207	223	192
68.2187	171	172	208	185	169	178	187	202	210	198	212
68.5632	185	187	185	168	163	191	229	211	232	257	203
68.9077	179	181	174	180	167	178	247	219	221	222	200
69.2521	177	187	167	181	168	192	189	217	209	235	205
69.5951	174	158	177	179	179	196	203	238	222	216	200
69.9395	187	187.5	183	183	178	194	201	238	235	241	213
70.284	198	203	176	193	186	187	181	209	267	225	208
70.6284	178	189	179	186	188	201	196	244	194	207	234
70.9713	199	196	201	182	216	192	204	214	223	195	217
71.3157	171	188	201	193	171	190	221	207	236	202	246
71.66	165	188	186	186	203	236	205	235	218	229	187
72.0044	190	194	165	180	160	193	217	218	215	200	201
72.3472	199	234	185	185	198	179	219	209	227	204	231
72.6916	184	202	184	187	185	212	203	227	239	219	235
73.0359	185	192	192	180.5	185	193	197	257	225	228	227
73.3787	210	176	181	214	196	182	200	209	228	194	197
73.723	193	179	188	210	192	215	233	222	254	222	207
74.0672	192	188	185	194	190	192	218	216	231	211	197
74.41	183	187	169	188	191	199	214	229	235	213	201
74.7542	193	191	181	210	198	205	220	223	217	233	216
75.0984	198	189	195	179	207	222	225	239	238	225	212
75.4411	233	226	204	235	236	200	235	256	237	219	223
75.7853	283	252	260	222	265	212	245	246	233	208	226
76.1295	345	360	379	342	361	304	288	256	248	219	214
76.4722	333	306	332	311	280	271	273	270	231	241	229
76.8163	233	253	280	230	248	249	267	238	262	229	250
77.1589	212	230	218	232	218	221	223	270	272	239	210
77.503	243	243	238	211	239	228	236	276	255	232	278
77.8471	220	220	228	179	215	218	226	256	259	251	237
78.1897	202	205	197	217	215	222	208	274	209	223	206
78.5338	194	181	223	188	204	212	216	234	221	224	206
78.8763	206	233	187	207	219	224	223	244	242	215	229
79.2204	183	207	192	175	188	211	208	222	226	240	215
79.5644	181	196	198	205	205	189	223	214	230	217	209
79.9069	203	211	165	180	190	179	179	232	232	209	197
80.2509	208	195	198	192	188	195	203	249	221	218	227
80.5934	197	191	194	198	195	209	240	247	219	219	210
80.9374	186	197	189	210	184	236	207	238	217	239	200
81.2798	197	190	204	204	190	205	230	257	234	231	194
81.6237	187	192	215	191	193	213	205	237	231	215	220
81.9661	190	200	192	187	196	216	227	236	247	239	229
82.3101	187	186	185	198	196	202	222	214	237	242	224
82.654	210	204	171	166	199	209	214	246	218	212	205
82.9963	209	200	211	192	207	247	222	226	234	241	234
83.3402	195	208	206	197	183	211	260	252	264	219	217
83.6825	191	196	178	195	199	211	209	264	227	223	215
84.0264	207	200	219	229	202	204	232	253	231	238	223
84.3687	205	203	187	178	212	214	215	253	244	227	226
84.7125	178	204	152	199	189	192	202	287	226	245	214
85.0547	179	195	189	200	196	212	204	222	209	228	204
85.3985	189	211	187	168	192	243	208	214	246	252	215
85.7408	174	189	179	195	170	194	211	242	205	221	208
86.083	176	191	184	206	182	217	218	234	232	226	202
86.4267	188	210	189	199	210	225	229	257	261	199	230
86.7689	185	200	193	192	202	223	219	230	224	260	219
87.1126	196	217	218	205	226	257	227	254	257	242	262
87.4548	191	206	201	184	222	216	235	228	247	222	218
87.7985	214	185	208	168	204	212	204	215	263	229	211
88.1406	188	203	196	174	191	210	198	243	233	240	217
88.4843	186	203	189	203	176	217	225	231	258	250	225
88.8264	187	209	217	189	210	202	223	237	245	248	243
89.1685	182	197	205	185	212	218	224	236	242	230	239
89.5121	178	203	204	210	204	205	219	251	234	218.5	211
89.8541	191	202	207	184	201	204	216	243	266	250	219
90.1977	191	197	180	207	228	224	217	229	235	263	213
90.5397	202	214	195	182	201	219	221	243	260	231	225
90.8818	210	208	215	193	209	220	226	249	234	238	236
91.2253	208	204	175	182	205	242	212	210	249	208	219
91.5673	197	195	197	167	180	227	222	232	221	229	224
91.9093	184	206	221	188	201	201	232	253	240	245	199
92.2527	200	192	186	181	201	225	206	240	260	230	217
92.5947	169	198	176	202	213	239	240	230	223	211	216
92.9366	192	199	195	198	209	211	199	231	245	220	232
93.2801	192	191	233	202	193	222	220	228	263	244	232
93.622	199	189	213	212	194	216	247	232	230	227	209
93.9638	186	198	211	191	196	197	216	227	232	241	225
94.3072	203	178	197	180	200	226	210	240	227	241	222
94.6491	204	196	198	182	209	213	254	244	270	239	222
94.9909	190	203	192	197	189	210	217	230	250	231	226
95.3343	217	188	211	203	204	234	218	246	235	244	231
95.6761	193	192	183	193	186	200	213	253	264	218	234
96.0179	185	207	179	204	194	212	230	265	254	248	236
96.3612	197	199	180	216	207	202	219	235	240	244	186
96.703	186	190	181	189.5	214	249	223	220	257	250	209
97.0447	181	204	188	207	205	215	229	234	264	243	220
97.3865	166	204	196	197	203	213	231	259	250	232	197
97.7297	205	174	206	191	232	238	228	231	246	223	237
98.0714	178	188	177	195	203	209	214	256	246	227	246
98.4131	176	202	184	182	211	233	228	228	257	226	225
98.7548	221	209	210	211	201	204	235	273	242	254	208
99.098	235	229	201	229	231	213	240	269	262	273	237
99.4396	180	189	195	182	214	232	209	243	237	250	229
99.7813	200	214	207	205	196	225	223	249	247	233	230
100.123	193	189	196	197	213	203	252	251	232	239	259
100.464	214	165	222	210	213	205	245	257	266	248	225
100.808	190	202	191	193	207	224	223	267	251	241	246
101.149	214	242	217	197	209	235	256	257	265	240	256
101.491	196	215	222	190	207	235	263	275	255	242	251
101.832	207	193	208	221	219	215	246	256	263	268	254
102.174	197	204	207	177	197	218	249	270	274	293	267
102.517	201	217	221	219	247	218	270	314	322	313	259
102.858	209	227	251	229	236	227	260	371	357	306	308
103.2	274	299	291	241	283	271	316	354	344	336	308
103.541	361	351	352	341	341	284	360	374	358	325	271
103.883	261	267	314	289	307	294	298	363	326	306	249
104.224	211	243	231	241	248	264	303	334	309	271	263
104.566	229	212	233	211	241	243	290	300	296	261	273
104.909	213	225	222	237	233	229	272	320	293	300	273
105.25	171	195	201	208	240	242	306	296	314	290	262
105.591	215	189	218	210	244	245	305	298	296	279	287
105.933	210	197	201	204	242	220	292	297	360	308	271
106.274	240	231	229	248	242	226	319	368	386	360	381
106.615	286	327	317	298	317	288	405	546	596	620	626
106.957	439	425	474	432	493	391	604	881	976	921	826
107.298	679	687	711	620	771	600	958	1221	1337	1306	1213
107.639	1220	1159	1296	1169	1275	919	1457	1805	1783	1543	1314
107.981	1294	1284	1569	1449	1481	980	1592	1824	1621	1395	1220
108.323	933	870	1094	1022	1080	809	1267	1275	1162	915	813
108.665	690	637	734	682	746	575	852	892	832	667	603
109.006	412	394	458	456	506	472	592	564	571	448	437
109.347	300	305	296	325	333	318	411	407	373	362	328
109.688	224	231	241	251	248	244	305	322	314	344	285
110.03	225	229	247	242	246	237	294	353	339	308	240
110.371	220	217	213	239	246	238	286	313	295	292	276
110.712	211	236	234	227	253	236	272	320	314	298	271
111.053	208	207	233	232	210	253	242	287	289	259	266
111.394	213	230	228	210	238	242	262	330	287	284	248
111.735	207	214	211	227	264	243	284	314	339	301	268
112.076	209	225	222	222	237	206	249	283	304	285	256
112.417	220	215	240	206	246	233	243	294	299	264	281
112.759	245	220	265	250	224	253	255	312	289	276	283
113.1	223	236	239	234	257	250	290	306	301	291	280
113.441	226	233	245	221	246	250	261	285	294	304	251
113.782	232	247	238	248	246	233	262	291	301	294	252
114.123	250	266	276	246	262	231	301	310	321	282	295
114.464	284	278	303	270	272	307	326	344	309	310	290
114.805	337	321	354	276	319	277	332	345	350	312	308
115.146	368	343	365	376	392	275	397	396	371	330	350
115.487	326	301	349	346	360	304	382	391	401	368	319
115.828	264	235	262	267	293	299	314	363	332	339	259
116.167	228	223	260	236	257	271	292	337	333	258	254
116.508	208	216	238	222	239	242	258	298	285	303	257
116.849	218	213	233	202	202	211	267	309	278	280	219
117.19	212	230	229	242	235	235	269	305	308	275	274
117.531	230	230	221	215	231	242	254	312	314	284	247
117.871	246	211	240	222	230	210	266	281	282	282	281
118.212	218	252	209	235	253	235	276	292	269	270	264
118.553	230	220	217	229	220	258	275	293	290	277	251
118.894	203	221	198	221	240	222	235	298	294	264	268
119.235	200	234	239	206	223	257	259	316	300	292	261
119.574	207	215	226	208	238	240	281	294	282	296	222
119.915	225	228	224	252	236	230	256	321	317	281	248
120.255	204	212	229	209	228	224	302	285	287	284	256
120.596	211	213	215	239	241	242	243	293	294	277	273
120.937	216	228	249	202	253	223	258	290	315	304	269
121.278	188	246	211	210	239	256	268	274	303	290	273
121.617	225.5	226	217	238	223	230	268	287	314	288	267
121.957	230	221	223	217	237	272	265	333	324	298	289
122.298	210	220	235	238	256	256	269	343	323	283	268
122.639	238	235	236	227	264	252	296	344	312	309	278
122.979	215	231	203	207	258	274	301	308	345	313	248
123.32	226	216	255	229	263	250	283	361	335	290	314
123.659	241	241	261	228	282	233	316	350	361	333	294
124	245	229	265	230	273	225	304	354	378	320	297
124.34	263	239	304	290	295	297	326	387	355	324	284
124.681	377	360	373	332	381	312	393	453	398	368	344
125.02	644	545	611	563	623	415	542	487	436	398	334
125.36	2080	1676	1898	1577	1894	830	1273	704	512	425	367
125.701	6889	6084	7098	5724	5335	2690	2917	777	533	439	388
126.041	3502	3730	3881	5643	2904	2153	1843	673	577	461	394
126.38	1123	1127	1351	1288	1102	793	882	674	535	471	365
126.721	611	566	645	635	581	474	611	649	553	474	364
127.061	606	525	610	621	534	363	535	620	628	481	411
127.402	773	658	742	714	681	423	629	653	602	508	412
127.741	1224	1075	1305	1292	1030	584	773	675	591	484	406
128.081	1149	1062	1209	1099	966	607	704	664	603	534	433
128.421	937	949	891	855	704	580	567	739	699	574	495
128.76	805	818	800	793	656	579	642	728	693	549	461
129.101	744	704	704	670	675	490	569	684	618	497	439
129.441	797	738	836	786	706	473	600	612	537	408	398
129.781	542	518	620	642	529	402	462	554	524	434	366
130.12	416	413	438	484	415	368	450	527	492	412	383
130.46	356	363	402	366	392	306	420	474	457	426	340
130.801	328	315	333	346	346	320	388	454	426	413	348
131.14	292	281	312	294	331	294	382	445	395	374	322
131.48	284	278	267	303	278	267	346	372	385	347	324
131.82	248	250	232	256	243	246	337	342	348	310	299
132.159	219	244	270	223	248	235	308	362	317	319	277
132.499	229	231	248	235	227	252	284	327	325	337	283
132.838	236	219	250	252	233	241	278	343	311	308	276
133.178	224	225	237	230	229	244	274	327	317	280	259
133.518	220	262	233	236	249	250	293	300	301	289	276
133.857	224	240	242	241	255	227	288	326	325	293	279
134.197	205	207	229	238	252	247	280	315	282	293	259
134.535	229	215	231	249	264	246	262	308	325	280	258
134.876	243	212	252	211	257	251	268	294	269	275	251
135.216	225	211	229	212	252	252	290	303	279	236	274
135.554	241	211	213	207	239	237	275	293	281	269	243
135.894	219	221	228	196	240	224	233	283	277	277	240
136.233	205	208	221	213	230	223	260	283	269	266	245
136.573	190	206	228	213	235	225	283	273	283	269	245
136.911	205	248	235.5	230	229	231	273	283	290	258	246
137.251	217	208	245	208	242	223	277	276	242	256	260
137.591	217	206	238.5	221	261	209	265	286	285	259	244
137.93	224	243	232.5	249	241	241	249	288	291	247	262
138.27	254	255	227.5	255	269	269	296	349	338	297	286
138.608	229	204	235	225	244	232	277	279	266	278	243
138.948	218	217	224.5	243	248	248	237	300	279	264	235
139.287	229	219	269	234	217	227	270	288	283	260	242
139.627	214	221	244	227	223	242	231	284	249	276	240
139.965	198	234	223	213	211	216	267	273	297	264	232
140.305	197	221	238	270	235	239	249	258	287	256	252
140.643	221	241	248	216	226	236	276	290	317	300	273
140.983	229	226	248	211	240	247	252	260	265	281	240
141.321	214	196	234	208	237	228	250	289	280	254	227
141.661	245	209	203	227	250	255	245	280	280	275	248
142	200	211	241	205	248	221	254	263	259	236	248
142.339	218	195	236	213	228	244	283	255	279	251	232
142.678	232	224	241	214	256	242	275	271	304	248	239
143.016	229	222	238	246	238	244	273	279	279	261	273
143.356	201	236	242	217	246	212	252	283	277	277	225
143.694	212	216	212	229	218	244	260	268	290	252	241
144.034	232	242	245	228	228	224	232	278	265	281	230
144.372	232	227	240	229	236	231	278	267	270	259	230
144.712	230	205	234	241	244	237	230	273	283	241	223
145.05	226	225	228	232	219	214	233	260	241	238	235
145.388	208	240	226	200	241	225	268	273	265	227	241
145.727	205	287	242	234	242	256	261	279	267	249	234
146.066	243	237	238	225	259	242	248	285	285	272	244
146.405	222	224	217	225	229	206	243	255	278	231	228
146.743	205	243	210	210	238	228	246	272	251	272	217
147.081	245	217	276	223	212	234	257	287	286	260	238
147.421	196	211	235	202	221	243	241	284	240	248	234
147.759	191	217	208	231	232	216	226	231	270	238	236
148.097	220	221	201	227	223	232	242	279	247	256	264
148.437	214	216	208	229	238	219	250	258	267	261	241
148.775	224	204	219	218	230	231	235	235	246	236	240
149.113	223	240	195	191	217	209	239	279	254	240	237
149.452	213	209	219	228	223	237	254	261	261	254	246
149.79	225	225	231	195	235	216	255	258	265	247	237
150.128	246	238	221	222	238	229	247	256	279	255	239
150.467	233	209	228	216	213	223	222	241	276	241	224
150.805	222	245	226	226	211	238	260	279	267	259	234
151.143	197	220	218	246	252	240	250	286	257	241	244
151.483	217	228	249	225	217	215	256	253	233	257	201
151.821	220	202	188	222	218	209	259	248	252	238	235
152.158	194	209	186	218	222	214	235	238	252	251	227
152.496	197	217	220	227	249	252	260	284	244	238	231
152.836	204	211	208	224	211	233	244	258	267	265	218
153.173	216	223	244	219	262	217	230	266	289	287	235
153.511	218	209	218	216	254	226	219	269	277	284	230
153.849	227	208	206	235	216	205	244	249	265	257	242
154.188	199	228	230	223	221	225	229	253	238	260	235
154.526	201	228	225	235	236	220	256	266	257	296	225
154.864	228	220	235	239	218	245	277	262	264	264	224
155.202	226	225	212	204	250	223	250	269	273	240	225
155.539	207	202	200	213	216	204	224	255	260	226	232
155.879	221	202	211	223	211	234	241	242	265	249	226
156.216	231	211	225	219	216	238	253	276	270	275	263
156.554	217	194	221	197	214	223	230	279	259	256	215
156.892	203	227	208	192	210	250	245	257	252	231	250
157.229	208	228	222	229	219	240	247	293	257	239	246
157.568	239	209	235	213	243	231	242	266	272	239	210
157.906	206	229	179	236	220	233	245	261	261	182	225
158.244	237	218	223	228	220	241	245	265	256	245	244
158.581	203	213	217	317	226	225	243	253	247	237	233
158.919	225	232	253	632	242	227	275	248	278	291	211
159.256	212	205	205	257	222	239	232	257	219	232	277
159.595	202	208	209	220	219	241	214	232	241	261	252
159.933	199	208	217	241	232	233	224	265	261	239	241
160.27	221	191	235	201	272	222	241	240	271	245	221
