# Supplementary material for: Raman fingerprint of two terahertz spin wave branches in a two-dimensional honeycomb Ising ferromagnet
Source: Nat Commun. 2018 Nov 30;9:5122. doi: 10.1038/s41467-018-07547-6 (PMC6269484; doi:10.1038/s41467-018-07547-6)
Supplement: Supplementary file 15 — Source Data Figure 4a (9L data) [file 41467_2018_7547_MOESM15_ESM.txt]

wavenumber	10K	15K	20K	25K	30K	35K	40K	45K	50K	55K	60K
60.2968	129	123.98	148	154.44	140	126.64	130.423	101.665	149	133.897	124.871
60.6417	149	150	146	109	145	123.64	133.423	123.665	151	117	119.871
60.9865	144.438	151	161	141	158	140.64	137.423	126.665	120.479	149.897	126.871
61.3313	147.438	156	165	128.44	160.314	132.64	136.423	110.665	140.479	147.897	131.871
61.6762	145	158.98	174	155.44	145.314	156.64	144.423	142.665	142.479	158.897	126.871
62.021	154	128	176.354	152.44	155	150.64	146.423	140.665	154.479	156.897	156.871
62.3642	152	159.98	170.354	159.44	174.314	165.64	156.423	136.665	164	176.897	108.871
62.709	157	164	186.354	169.44	168.314	191.64	163.423	139.665	159.479	175.897	153.871
63.0537	163	172	207	176	170	194.64	183.423	157.665	189.479	202.897	170.871
63.3985	188	186	213	196	191.314	207.64	196.423	172.665	202	200.897	176.871
63.7432	155.438	170	215.354	153.44	177	196.64	185.423	174.665	187.479	195.897	158
64.0879	162	158	200.354	187.44	183	181.64	196	185.665	186.479	214	187
64.4326	171.438	165	230.354	187	178.314	190.64	206.423	219.665	191.479	210	163.871
64.7758	177	209	234.354	184.44	195	218.64	200	196.665	202.479	227.897	172.871
65.1204	160.438	175	206.354	161.44	177.314	205.64	205	222.665	215.479	208.897	185
65.4651	173	201	240.354	193.44	202.314	240.64	217.423	225	211	229.897	207.871
65.8097	161	187	213.354	179.44	206	211.64	228	225.665	221.479	233.897	184.871
66.1543	165.438	185	245.354	181	190.314	223.64	222.423	205.665	247	227.897	188
66.4974	166.438	194	252	180.44	180.314	228	223.423	233.665	205.479	202	195.871
66.842	197.438	192	282	195.44	202	222.64	225	222.665	217	253.897	197
67.1865	171	185	254.354	196.44	191.314	248.64	210	250	205	256.897	209.871
67.5311	192	225	271.354	207.44	206	240.64	235.423	254.665	238.479	243	180.871
67.8756	192.438	228	266.354	173.44	210.314	256.64	204.423	232.665	240	242.897	204.871
68.2187	201	188	237.354	173.44	175.314	230.64	217.423	244	235	219.897	202.871
68.5632	172	179	250.354	207	198	230.64	216.423	216.665	240.479	245.897	187
68.9077	192	192	249.354	192.44	194.314	250.64	221	255	239.479	240.897	215
69.2521	175	189	241.354	172.44	195	215.64	210	254.665	235	226.897	197
69.5951	176.438	197	249.354	180.44	203.314	225.64	231.423	232	237.479	236.897	191.871
69.9395	172	217	258.354	189.44	194.314	245.64	242	255.665	237.479	245.897	208.871
70.284	164.438	201	275.354	155.44	197	203.64	218.423	234.665	238.479	218.897	202.871
70.6284	172	185	241.354	192	203	251.64	193	243.665	218.479	243	184.871
70.9713	170	189	265	176.44	194.314	274.64	219.423	243.665	232.479	234	206.871
71.3157	183	189	280.354	202.44	202.314	228.64	244	272.665	233	234	200.871
71.66	162.438	206	280.354	190.44	190.314	224.64	222	258.665	254	243.897	190.871
72.0044	169	209.98	269.354	190.44	203.314	235.64	239.423	235.665	244.479	232.897	175.871
72.3472	186	180	258.354	189.44	209	242.64	232	253	247.479	237.897	209
72.6916	171	208	260.354	201	183	249	228.423	264	255.479	255	204
73.0359	178	183	283.354	207	226	246.64	234	257	258	240.897	210.871
73.3787	180	198	257.354	198.44	209.314	231.64	228.423	237.665	248	235.897	216.871
73.723	170	203	252.354	194.44	199	231.64	234.423	241	245	249.897	205.871
74.0672	178	192	257.354	197.44	202.314	250.64	227	239.665	241.479	257.897	214.871
74.41	153	201	259.354	206.44	204	242.64	246.423	235.665	254	249.897	205.871
74.7542	187.438	202	262.354	204	200	243.64	238.423	237.665	247	237.897	207.871
75.0984	213	248	292.354	220.44	218.314	222.64	245.423	259.665	239.479	237.897	204.871
75.4411	240	227	347.354	255.44	237.314	312.64	270	270.665	293.479	253.897	205.871
75.7853	430	415	464.354	388.44	304.314	326.64	309.423	274.665	258.479	234.897	197.871
76.1295	351	481.98	453.354	442.44	375.314	398.64	317.423	267	282.479	260.897	199.871
76.4722	240	332.98	386.354	314.44	297	362.64	287.423	278.665	286.479	255.897	216.871
76.8163	234	291	339.354	256.44	236	303.64	273.423	293.665	281	246.897	222.871
77.1589	214	272	312.354	244.44	226.314	244.64	255.423	254.665	294	258.897	215.871
77.503	227	266.98	306.354	232.44	258	263.64	290.423	285.665	309.479	272.897	239.871
77.8471	208.438	257.98	286.354	259.44	240.314	301.64	270	262.665	302	284.897	237
78.1897	199	260	296.354	232.44	242.314	273	251.423	259	243.479	260.897	233.871
78.5338	196.438	218	240.354	217	194	288	238.423	256.665	260	259.897	185.871
78.8763	177	216	291.354	219	211.314	295	240	256	264	249	226.871
79.2204	175.438	213	296.354	200.44	211	281	252	267.665	258	241.897	168.871
79.5644	199.438	194	288	203	209.314	234.64	230.423	251.665	240.479	247.897	206.871
79.9069	170.438	195	271	215	208.314	257.64	218	220.665	264.479	238.897	189.871
80.2509	195	205	302.354	173.44	202.314	204.64	233.423	254.665	261.479	257.897	220.871
80.5934	165.438	227	300.354	207.44	177.314	280.64	246	262.665	240.479	242.897	236
80.9374	189	194	281	206.44	221	246.64	242.423	275.665	253.479	246.897	215.871
81.2798	166	211	277	218.44	196.314	226.64	231.423	255.665	230.479	239.897	222
81.6237	183.438	208	290	213.44	207.314	256.64	217.423	253.665	266.479	249.897	235.871
81.9661	195.438	219	287.354	222	208	251.64	252	256	259	243.897	212.871
82.3101	188.438	206	280	203.44	207	248.64	231.423	224.665	242.479	241.897	218
82.654	177.438	210	271	209.44	216.314	239.64	230.423	231.665	246.479	257.897	204.871
82.9963	215.438	217	268.354	214.44	226	259.64	265	252.665	277.479	242.897	228.871
83.3402	177	206	303	208.44	207.314	247.64	207	269.665	241.479	249.897	231.871
83.6825	197	200	270	189.44	192	239.64	243.423	255.665	254.479	254.897	198.871
84.0264	199.438	215	274	195.44	198	226.64	247.423	265	254.479	225.897	230.871
84.3687	205	207	293.354	204.44	219	245.64	256.423	257.665	267.479	268.897	241.871
84.7125	192.438	189	296.354	201.44	235	241.64	248	262.665	251.479	267	200
85.0547	180	203	260.354	209.44	210.314	227.64	232	255.665	277.479	220	194.871
85.3985	185	194	272.354	206.44	216	218.64	245.423	240.665	265	246.897	212.871
85.7408	191	213.98	267	207.44	200	218.64	223.423	228.665	267	242.897	198
86.083	188	207	267.354	203	230.314	228.64	225	255.665	250.479	242.897	211
86.4267	208	221	271.354	211	199.314	255.64	237	267.665	273	264.897	226.871
86.7689	192	210	266.354	211.44	204	233.64	222	261	266.479	262	214
87.1126	208	224	305.354	218.44	238	242.64	245.423	277.665	267	264.897	224.871
87.4548	182	234	264.354	231.44	206.314	246.64	261	260.665	263.479	245	234.871
87.7985	181	211	255.354	217.44	212.314	237.64	247.423	259.665	240.479	259	190.871
88.1406	194	207	273.354	242	234	245.64	252.423	272.665	281	286	211
88.4843	195	195	263.354	218.44	226	242.64	243.423	276	269.479	246	204.871
88.8264	180	225	263.354	216	225	251.64	269.423	261.665	260.479	272	213.871
89.1685	186	188	268.354	218.44	186.314	237.64	228.423	280	233.479	250.897	221.871
89.5121	191	230	283.354	206.44	217.314	234.64	229.423	226.665	254.479	251.897	223.871
89.8541	192	213	282.354	222.44	214.314	242.64	236.423	276	264.479	261	207.871
90.1977	206	229	286	217.44	228.314	231.64	248	243.665	253.479	265.897	227.871
90.5397	191	213	267	224.44	212	248.64	244.423	268.665	275	234.897	211.871
90.8818	193	250	292.354	230	224.314	252.64	244.423	267.665	269	253.897	212.871
91.2253	172	198	270.354	200.44	191	257.64	240	262.665	260	253.897	224.871
91.5673	180	208	252.354	202.44	211	250.64	241.423	243.665	244	269.897	186.871
91.9093	169	199	250.354	202.44	192	246.64	225	274.665	228.479	237.897	205.871
92.2527	199	202	257	202.44	219	244.64	254	253	255.479	236.897	224.871
92.5947	195.438	220	267	206.44	210	259.64	242.423	268	261.479	255.897	207.871
92.9366	209.438	186	248	200.44	203	235.64	240.423	247.665	257	245.897	226.871
93.2801	209.438	216	278	197.44	239	254.64	241.423	259.665	280	218.897	224.871
93.622	185	207	265	212.44	227	250.64	237	267.665	253	247.897	229
93.9638	183	234	246	192.44	233	207.64	244.423	275	272	253	226.871
94.3072	185	205	250	211.44	206	245.64	252	251.665	271	264	206.871
94.6491	191.438	222	274.354	235.44	221	203.64	246.423	248.665	258.479	256	196.871
94.9909	194	211	276.354	230	212.314	231.64	223.423	272.665	262.479	261	205.871
95.3343	183	185	246.354	208.44	210.314	236.64	231.423	267.665	275	253	210.871
95.6761	191	215	254	213.44	228.314	235.64	231	260.665	238	254.897	211.871
96.0179	198	207	294	214.44	215.314	242.64	269.423	266.665	269	246.897	226
96.3612	200.438	228	269.354	214	204.314	235.64	250.423	281.665	269.479	248.897	227.871
96.703	169.438	209	256	228.44	233.314	247.64	254.423	268	269	249	221.871
97.0447	187	233	255	225	222.314	250.64	256	270.665	269.479	274.897	219.871
97.3865	191	206	263	236.44	214.314	253.64	252.423	262.665	250.479	255.897	233.871
97.7297	188.438	186	285.354	249	221.314	237.64	263	262.665	237	282.897	236
98.0714	178	214	237	244	210.314	219.64	247.423	257.665	276.479	271	230.871
98.4131	202.438	229	265.354	225	209.314	229.64	257.423	282.665	281	291	203.871
98.7548	186	234	260.354	241	199.314	230.64	257.423	259	276.479	286	239.871
99.098	226.438	227	274	259.44	227.314	243.64	270.423	282.665	288	294.897	232.871
99.4396	199	222	245	217.44	223.314	258.64	244.423	262.665	246.479	238.897	209.871
99.7813	200.438	224	271.354	237.44	218.314	319	274	294	281.479	266.897	235.871
100.123	208	229	248	231.44	214.314	276	275	287.665	282	277	212.871
100.464	196	227	271.354	215.44	226.314	300	289.423	282.665	280.479	264.897	227.871
100.808	187	222	274.354	238	208.314	277	257	282	272	250.897	236.871
101.149	188	229	269.354	223.44	215.314	224.64	258	306.665	300	273.897	249
101.491	205.438	202	266.354	246.44	229	279.64	289	301.665	287.479	269.897	246.871
101.832	185	247	265	220.44	229.314	254.64	295	288.665	276	276.897	263.871
102.174	213	240	259.354	260	225.314	259.64	286.423	293	288	288	270.871
102.517	218	239	257.354	260.44	229	266.64	304	358.665	320	331	327.871
102.858	265.438	279.98	297.354	271.44	276	315.64	365.423	369.665	370	362.897	325.871
103.2	336	359	387	361.44	318.314	393.64	403.423	469	445.479	407	358
103.541	439	473	497.354	510	400	461.64	444.423	479	425	376.897	344.871
103.883	296	373	392.354	432	356	351.64	400.423	385.665	367.479	333.897	279
104.224	222	301	300	284.44	280.314	291.64	331.423	340	341.479	314.897	274.871
104.566	223	264	287.354	285	248	277.64	305.423	315.665	330	265.897	271
104.909	210.438	272.98	270.354	249.44	248.314	275.64	308.423	327	326.479	308.897	247.871
105.25	205	239	256	239.44	207.314	266.64	326.423	305.665	318.479	300	278
105.591	197	256	281.354	261.44	249	269.64	313	329.665	335	322.897	277.871
105.933	211	266	271.354	275	235.314	266.64	330.423	359.665	341.479	338.897	306
106.274	239	273	313	247.44	257.314	313.64	343.423	389.665	403.479	385.897	356.871
106.615	319.438	412	425.354	389.44	348	454	455	531.665	614	582.897	532
106.957	457.438	656	611.354	587	516	644.64	605.423	795	831.479	762	733
107.298	640	885.98	802.354	767.44	646.314	913.64	840.423	1144.66	1397.48	1453.9	1382
107.639	1556	1785	1826.35	1730	1496.31	1945.64	1815	2235	2261	2012	1716
107.981	1707	2192	2162.35	2578.44	2093.31	2165.64	2020.42	2085	1761.48	1320	1082
108.323	774.438	1162.98	960.354	1218.44	1078.31	1202.64	1005.42	1081.66	960	842	767.871
108.665	772	1018.98	815.354	893.44	731.314	896.64	963.423	1064.66	1056	1003.9	903.871
109.006	643.438	1016.98	753.354	984.44	719	1017.64	1092.42	1067.66	955.479	788.897	701.871
109.347	332	477.98	438.354	556.44	451.314	546.64	618.423	632	570	465	424.871
109.688	224	315.98	284	338	287	336.64	399	366.665	379	316	300.871
110.03	222	286	271	275	262.314	307.64	321.423	351.665	340	333	290.871
110.371	218	257	263	287	249.314	266.64	329.423	322	351.479	307.897	243.871
110.712	202	273	289	275.44	225.314	320	319.423	335	319.479	300.897	289
111.053	201.438	259	282	262.44	252	298	309	318	309.479	266.897	233.871
111.394	236	252	251.354	265	237.314	327	299.423	325	300	275.897	264.871
111.735	211.438	271	292.354	265.44	236	275.64	324.423	267.665	339.479	295	262.871
112.076	216	276	302	269	255	332	278.423	310.665	306.479	291.897	243.871
112.417	242.438	254.98	276.354	261.44	223	330	288	291.665	300	275.897	235.871
112.759	225.438	251	284	244.44	244.314	309	304	314.665	303	290	274.871
113.1	240.438	280.98	292	266.44	241	311	308.423	327.665	312	304	281
113.441	228	255	297	277.44	255	279.64	296.423	323.665	304.479	284.897	238.871
113.782	204.438	255	274	245.44	237.314	290.64	297.423	301.665	310	279.897	261.871
114.123	225.438	304.98	283.354	284	256.314	265.64	257.423	326.665	324	299	246.871
114.464	299	326	325	339	279.314	323.64	305.423	383.665	326.479	343.897	281.871
114.805	331.438	411	381	378	354	381.64	362.423	413	368.479	341	330
115.146	297.438	409.98	380.354	355	327	386.64	367.423	420.665	370.479	357.897	281.871
115.487	206	312	289.354	312.44	272.314	305.64	354	366.665	326	300.897	285.871
115.828	233	282	285	288.44	241	286.64	294.423	309.665	319.479	299.897	258.871
116.167	226.438	275	287.354	217.44	257.314	266.64	313.423	324	320	284.897	245.871
116.508	208	238	261	226.44	231.314	239.64	270.423	305.665	293	294.897	256.871
116.849	219.438	263	298	273.44	214	291.64	307.423	325.665	301	308	252.871
117.19	221	238	241	231.44	253.314	260.64	282.423	294.665	310.479	282.897	268.871
117.531	214	236	264.354	257	233.314	245.64	318.423	290.665	305.479	291	257
117.871	205	276	273.354	237.44	248	255.64	272	303	295.479	280.897	252
118.212	205	267	232	255	229	250.64	290	324.665	320	301.897	255.871
118.553	195	246.98	277.354	241.44	228	237.64	286.423	300.665	287	287	264.871
118.894	199	250	257	234.44	238	234.64	273.423	304	317	274	244.871
119.235	216	243	271	261.44	242	283.64	288.423	307.665	321	287.897	262
119.574	201.438	266	263.354	242.44	222.314	290.64	317.423	308.665	306	296.897	249.871
119.915	224.438	249	263.354	239.44	239.314	254.64	291	311	326	309.897	258.871
120.255	194	252	264	239.44	201	260.64	281.423	285.665	301.479	274.897	258.871
120.596	174	237	272.354	247	237.314	285.64	310	321	316.479	300	239.871
120.937	223	256	281.354	270.44	222.314	292.64	320.423	323.665	317.479	278.897	277.871
121.278	186.438	258	270	231.44	224	250.64	305.423	322	312	284	246.871
121.617	222	278	271	258.44	219.314	277.64	304.423	291.665	311.479	281.897	250.871
121.957	230.438	277.98	290.354	257.44	236	278.64	300.423	345.665	330	305	272
122.298	225	272	274	276	235.314	298.64	320.423	332.665	317	332	268
122.639	202	264.98	291.354	275.44	225.314	297.64	320	329.665	323	305.897	281.871
122.979	235.438	234	277.354	253.44	242.314	290.64	303.423	322.665	343.479	319.897	237.871
123.32	220	281.98	268.354	259.44	236	299.64	318.423	326.665	364	345	251.871
123.659	228	293	311	277.44	238	291.64	348	383	357.479	344.897	280.871
124	223	294	306.354	276.44	243	318.64	319.423	342.665	375.479	332.897	282.871
124.34	256.438	332.98	348	305.44	247.314	370	358.423	377.665	380.479	349	297.871
124.681	430.438	449.98	458	410.44	374.314	459	475.423	447.665	424	378.897	348.871
125.02	1823.44	1631.98	1371	1060.44	879	1163	1264.42	626	495.479	414	373
125.36	8846.44	8018.98	6948.35	7023.44	4393.31	4850	3860	1105.66	536	436.897	363.871
125.701	3757	5476	5349	5352	4658.31	3699	1904	983	541.479	469	370.871
126.041	1672	2390.98	1897.35	2275.44	1679.31	1528	1018	795.665	551.479	463	388.871
126.38	835	1452.98	1080	1178.44	915.314	923.64	731.423	653	573	426	388
126.721	659	1000.98	846	816.44	704	711.64	576.423	609.665	525.479	453.897	337.871
127.061	809	871.98	750.354	821	663.314	680.64	646	634.665	559	492.897	420
127.402	639	799.98	724	775.44	578.314	631.64	618.423	583	641	448	440.871
127.741	542	845	697.354	653	571	612.64	574	625.665	563	471	444.871
128.081	674.438	652.98	602	588.44	517.314	548.64	614.423	607.665	570.479	486.897	427.871
128.421	764	751.98	759	814.44	569.314	648.64	557.423	624.665	615	577.897	450.871
128.76	592	942.98	745.354	730.44	620	679	607.423	662.665	633.479	560.897	489.871
129.101	752.438	858.98	744	829.44	628.314	666.64	707.423	636.665	624	514.897	438.871
129.441	652	896.98	758.354	840.44	633.314	645.64	675	584.665	565.479	455	394.871
129.781	475	552.98	508	584.44	463	485.64	510	536.665	509.479	442.897	384.871
130.12	400	508	458	488.44	379	444.64	474.423	485.665	484.479	437.897	380.871
130.46	361	555	502	501.44	430.314	472.64	438.423	482.665	455.479	394.897	351.871
130.801	308	436	373	379.44	344	420.64	405.423	434.665	433	354	318
131.14	275.438	350.98	317	317	316.314	353.64	368.423	405.665	370	343.897	286.871
131.48	242	315	305	314.44	264.314	345.64	341.423	356.665	393	331	290.871
131.82	226	280	299.354	297.44	254.314	300.64	348.423	318.665	349	305.897	284.871
132.159	223	274	270.354	282.44	234.314	299.64	344	333.665	355	291.897	274
132.499	209	274	285	287.44	241.314	314.64	320	316.665	347.479	330.897	256.871
132.838	210	251	257	286	256.314	263.64	316.423	333	317.479	294.897	277.871
133.178	208	258	280.354	274.44	244	279.64	297.423	322.665	328.479	298.897	262.871
133.518	208	263	268	247.44	240	274.64	318	311.665	312.479	267.897	273.871
133.857	219	249	288.354	269	233	286.64	303.423	307.665	313.479	305	267.871
134.197	224	252.98	273.354	230.44	240.314	280.64	292.423	299.665	305.479	306.897	242.871
134.535	213	252	261.354	243.44	243.314	268.64	280.423	274.665	300.479	299	255.871
134.876	229.438	233	251.354	246.44	242	271	298	259.665	319.479	283.897	250.871
135.216	223	262.98	279	266.44	230	277.64	307.423	309.665	292.479	277.897	235.871
135.554	208	240	280.354	269.44	221.314	261.64	287.423	290.665	316.479	290	235.871
135.894	230	227	248.354	245.44	224	259	270.423	312	294.479	280	214.871
136.233	205	253	272	223.44	224.314	262.64	292.423	311	289.479	260	233.871
136.573	223.438	232	259	275.44	215	289.64	303.423	326	309	267	238.871
136.911	222	236.98	269	253.44	238	261.64	287.423	330	276.479	265.897	233.871
137.251	204	237	267.354	244.44	177	260.64	268	332	316.479	254.897	233
137.591	210.438	223	273.354	234.44	232	284.64	284	334	289.479	259.897	229.871
137.93	196	231	275	234.44	239	296.64	269.423	318	278.479	233.897	235.871
138.27	232	290	293	291.44	281.314	283.64	340	320.665	310.479	300.897	271.871
138.608	215	228	277.354	259.44	230	275.64	277	263.665	293	231.897	236
138.948	210	259	285	248.44	223.314	273.64	273.423	264.665	313	240	234.871
139.287	200.438	261	294	251.44	241	292	295.423	279.665	293.479	282	223.871
139.627	206	248	261	266.44	242	252.64	288.423	297	284.479	257.897	232.871
139.965	214.438	249.98	273.354	258.44	239.314	269.64	262.423	267.665	301	263.897	242.871
140.305	208	253	263	268.44	249	269.64	308.423	265.665	293.479	271.897	245.871
140.643	239	275	286.354	253.44	232	270.64	280.423	295.665	279.479	264.897	253.871
140.983	202	238	256.354	259.44	214	265.64	270	281	277	244.897	230.871
141.321	202	206	248.354	260.44	213.314	270	269.423	259.665	285.479	254.897	223.871
141.661	214.438	260	260.354	237.44	244	260	288.423	277.665	294.479	249	216.871
142	215.438	248.98	276	241.44	212	246.64	268.423	274.665	287	250.897	210.871
142.339	189	224	258.354	271.44	214.314	236.64	277	259	267.479	246.897	204
142.678	214	257.98	258.354	264.44	244	242.64	280.423	255.665	274.479	236.897	221.871
143.016	221.438	267	259.354	247.44	220	275.64	273.423	252.665	301	280	220.871
143.356	200	257.98	270.354	276.44	229.314	302	271.423	298	281.479	261.897	237.871
143.694	208.438	237	264	252.44	207	304	241.423	275	282	226	220.871
144.034	196	258	277	239.44	223	290	275.423	262	262.479	245.897	234.871
144.372	228	258	264.354	247.44	236.314	272.64	280.423	305	254.479	265.897	222.871
144.712	222.438	235	272.354	225	239	272	250.423	262.665	268	258	216.871
145.05	196.438	239	266	229.44	251.314	238.64	251.423	271.665	287	243.897	203.871
145.388	197	241	281.354	253.44	242	257.64	280.423	271.665	298	239.897	230.871
145.727	216	248	267.354	267.44	223.314	245.64	277.423	243.665	274	254	221.871
146.066	233	271	271	289	253.314	273.64	291.423	280.665	274.479	274	221
146.405	201.438	251.98	276	278	232.314	243.64	233.423	262.665	279	230.897	225.871
146.743	217	247	279	256	219.314	254.64	263.423	253.665	271.479	296.897	230.871
147.081	210.438	248	291	282	255	259.64	287	270.665	289.479	251	248.871
147.421	213	264	284	276.44	225.314	237.64	253.423	307	264.479	255	235
147.759	197.438	236	245.354	239.44	219.314	239.64	270.423	280	283.479	250	207.871
148.097	199.438	248	267	255.44	229	230.64	260.423	278	288	257.897	199.871
148.437	214	249	278.354	259.44	224	268.64	276.423	276	279.479	265	236.871
148.775	215	235.98	283	243.44	214.314	250.64	250.423	272.665	242	241.897	203.871
149.113	209	244	279.354	261.44	194	229.64	261	253.665	267.479	246	220.871
149.452	205	246	258.354	266	222	242.64	288	244.665	276.479	239	201.871
149.79	236	235	269.354	234	212	237.64	268.423	243.665	265.479	239.897	222.871
150.128	210	231	284.354	275	248	258.64	285.423	235.665	272.479	256.897	222.871
150.467	217	233.98	269.354	272	221.314	249	259.423	256.665	270.479	246.897	227.871
150.805	199	250	286.354	247.44	246	260.64	269.423	228.665	291.479	248	235
151.143	226.438	259	265	271	230	247.64	267.423	234.665	266	268.897	241.871
151.483	213.438	217	249.354	262.44	236	228.64	260.423	248.665	262.479	239.897	223.871
151.821	208.438	250	270.354	278.44	219.314	260.64	254.423	250.665	283	240	263
152.158	205	257.98	263	256.44	196	253.64	261.423	242	255.479	266	251
152.496	212	253	264.354	243.44	223.314	250.64	255.423	261.665	247	246	236
152.836	211.438	230	268.354	253.44	209	237.64	265.423	274	257.479	231.897	227.871
153.173	220	260.98	293.354	248.44	227	248.64	269.423	263.665	273.479	261.897	224.871
153.511	242	240.98	269.354	277.44	228.314	227.64	281	259.665	253.479	243	221.871
153.849	220	225	272.354	239.44	237	245.64	282.423	228.665	251	228.897	218.871
154.188	226.438	244	262	239.44	231	240.64	250	239.665	258.479	229.897	240.871
154.526	208	251	276.354	257.44	223	275	269	264.665	284.479	224.897	225.871
154.864	235	261	279	264	238	260.64	287.423	257.665	261.479	234.897	218.871
155.202	198.438	220	290.354	250.44	207	271.64	260.423	243.665	239.479	261.897	201.871
155.539	219.438	224	234.354	262.44	205.314	246.64	252.423	221.665	247.479	243	194.871
155.879	202.438	234.98	247	239	204	246.64	256.423	263.665	235.479	261	232.871
156.216	193.438	241.98	270	262	230.314	239.64	257.423	256	285.479	255.897	220.871
156.554	205	237.98	271	253.44	230.314	231.64	232.423	250.665	273.479	234	225.871
156.892	220	252.98	244.354	260.44	201	262.64	247.423	253.665	269	230.897	215.871
157.229	221.438	251.98	246.354	263.44	185	224	252.423	228.665	274.479	230	229
157.568	211.438	249.98	260.354	240.44	216	252.64	255.423	237.665	257.479	260.897	215.871
157.906	194.438	229.98	265.354	249.44	219	246	247.423	218.665	272	233.897	217.871
158.244	212.438	229	264	235	219	236	226.423	226.665	253.479	247	223.871
158.581	212.438	248	277	231.44	210	225.64	266	218.665	229.479	237.897	221.871
158.919	227	261.98	272.354	235.44	228	223.64	257.423	246.665	245.479	239	226.871
159.256	225	244.98	252	246	214	226.64	249.423	252.665	256.479	206.897	214.871
159.595	210.438	245	248.354	255.44	228	233.64	266	221.665	236.479	245.897	206.871
159.933	208.438	223	260.354	250	204.314	250.64	258.423	249.665	275.479	255	229.871
160.27	219.438	241	261.354	253.44	226.314	239.64	242.423	249	253.479	232	217.871
											
											
											
											
											
											
											
											
											
											
											
											
											
											
											
											
											
											
											
											
											
											
											
											
											
											
											
											
											
											
											
											
											
											
											
											
											
											
											
											
											
											
											
											
											
											
											
											
											
											
											
											
											
											
											
											
											
											
											
											
											
											
											
											
											
											
											
											
											
											
											
											
											
											
											
											
											
											
											
											
											
											
											
											
											
											
											
											
											
											
											
											
											
											
											
											
											
											
											
											
											
											
											
											
											
											
											
											
											
											
											
											
											
											
											
											
											
											
											
											
											
											
											
											
											
											
											
											
											
											
											
											
											
											
											
											
											
											
											
											
											
											
											
											
											
											
											
											
											
											
											
											
											
											
											
											
											
											
											
											
											
											
											
											
											
											
											
											
											
											
											
											
											
											
											
											
											
											
											
											
											
											
											
											
											
											
											
											
											
											
											
											
											
											
											
											
											
											
											
											
											
											
											
											
											
											
											
											
											
											
											
											
											
											
											
											
											
											
											
											
											
											
											
											
											
											
											
											
											
											
											
											
											
											
											
											
											
											
											
											
											
											
											
											
											
											
											
											
											
											
											
											
											
											
											
											
											
											
											
											
											
											
											
											
											
											
											
											
											
											
											
											
											
											
											
											
											
											
											
											
											
											
											
											
											
											
											
											
											
											
											
											
											
											
											
											
											
											
											
											
											
											
											
											
											
											
											
											
											
											
											
											
											
											
											
											
											
											
											
											
											
											
											
											
											
											
											
											
											
											
											
											
											
											
											
											
											
											
											
											
											
											
											
											
											
											
											
											
											
											
											
											
											
											
											
											
											
											
											
											
											
											
											
											
											
											
											
											
											
											
											
											
											
											
											
											
											
											
											
											
											
											
											
											
											
											
											
											
											
											
											
											
											
											
											
											
											
											
											
											
											
											
											
											
											
											
											
											
											
											
											
											
											
											
											
											
											
											
											
											
											
											
											
											
											
											
											
											
											
											
											
											
											
											
											
											
											
											
											
											
											
											
											
											
											
											
											
											
											
											
											
											
											
											
											
											
											
											
											
											
											
											
											
											
											
											
											
											
											
											
											
											
											
											
											
											
											
											
											
											
											
											
											
											
											
											
											
											
											
											
											
											
											
											
											
											
											
											
											
											
											
											
											
											
											
											
											
											
											
											
											
											
											
											
											
											
											
											
											
											
											
											
											
											
											
											
											
											
											
											
											
											
											
											
											
											
											
											
											
											
											
											
											
											
											
											
											
											
											
											
											
											
											
											
											
											
											
											
											
											
											
											
											
											
											
											
											
											
											
											
											
											
											
											
											
											
											
											
											
											
											
											
											
											
											
											
											
											
											
											
											
											
											
											
											
											
											
											
											
											
											
											
											
											
											
											
											
											
											
											
											
											
											
											
											
											
											
											
											
											
											
											
											
											
											
											
											
											
											
											
											
											
											
											
											
											
											
											
											
											
											
											
											
											
											
											
											
											
											
											
											
											
											
											
											
											
											
											
											
											
											
											
											
											
											
											
											
											
											
											
