# Supplementary material for: Raman fingerprint of two terahertz spin wave branches in a two-dimensional honeycomb Ising ferromagnet
Source: Nat Commun. 2018 Nov 30;9:5122. doi: 10.1038/s41467-018-07547-6 (PMC6269484; doi:10.1038/s41467-018-07547-6)
Supplement: Supplementary file 17 — Source Data Supplementary Figure 5 [file 41467_2018_7547_MOESM17_ESM.txt]

wavenumber	10K	15K	20K	25K	30K	35K	40K	45K	50K	55K
30.0223	16	27	22	26	23	23	26	29	29	32
30.3654	17	27	22	25	25	25	26	32	28	26
30.7086	22	23	24	26	31	25	28	34	22	28
31.0517	20	26	23	23	30	26	29	26	26	30
31.3948	20	27	28	28	19	25	27	33	29	28
31.7379	23	26	21	29	27	20	27	31	31	25
32.0825	26	28	18	23	30	26	29	30	30	31
32.4255	22	25	22	26	27	24	30	33	30	27
32.7686	28	25	24	28	23	23	26	28	30	27
33.1116	20	26	26	23	25	25	28	29	29	28
33.4546	21	27	22	24	25	23	34	32	28	28
33.7976	20	27	26	22	27	29	28	28	32	29
34.1406	23	20	22	18	27	23	26	30	28	27
34.4836	22	26	23	21	24	23	27	31	33	33
34.8265	25	24	19	26	28	25	29	32	28	26
35.171	23	26	25	24	27	27	22	28	32	29
35.5139	22	29	24	25	25	22	25	28	28	28
35.8568	20	29	21	23	25	26	26	28	30	29
36.1997	19	26	25	28	26	24	26	26	29	30
36.5426	23	25	26	21	27	23	28	31	29	28
36.8854	20	29	20	24	27	25	30	25	30	30
37.2283	22	21	20	27	28	23	33	32	30	29
37.5711	20	31	23	21	26	28	31	37	29	29
37.9139	19	27	20	30	24	22	33	31	26	28
38.2567	22	28	26	26	23	23	30	26	25	27
38.5995	22	28	21	22	29	24	27	30	22	28
38.9423	19	27	23	26	26	28	28	31	30	27
39.2851	22	26	20	24	28	23	30	28	25	25
39.6278	19	22	22	25	28	28	29	27	31	26
39.9705	22	28	24	22	23	29	22	28	24	28
40.3132	19	29	20	22	29	24	27	27	31	31
40.6559	21	28	25	26	25	24	26	30	28	31
40.9986	19	25	25	23	29	28	27	25	24	29
41.3413	24	22	22	25	25	28	27	32	26	32
41.684	23	24	23	23	29	30	26	35	28	31
42.0266	20	26	21	25	24	27	25	31	29	29
42.3692	17	24	26	23	26	27	28	34	28	26
42.7118	18	30	25	24	27	26	28	30	23	25
43.0544	19	28	18	22	25	28	28	33	24	22
43.397	24	26	22	21	26	24	30	27	29	28
43.7396	22	25	26	26	26	24	27	33	29	31
44.0821	22	25	24	29	20	24	26	31	30	24
44.4247	21	26	23	24	28	26	26	28	32	27
44.7657	24	29	25	26	22	24	28	25	30	27
45.1082	21	24	25	27	24	23	30	29	29	29
45.4507	20	27	22	25	25	24	24	31	30	26
45.7931	21	21	26	28	24	26	29	34	27	27
46.1356	21	24	23	26	28	24	28	26	29	25
46.4781	20	24	22	28	24	22	28	28	29	28
46.8205	27	32	31	27	30	25	32	34	29	38
47.1629	22	26	25	30	29	24	30	34	28	27
47.5053	24	23	21	21	28	28	30	30	25	31
47.8462	23	27	22	24	27	25	27	28	26	26
48.1885	22	28	19	23	24	23	27	27	32	32
48.5309	20	26	18	27	23	22	24	26	30	31
48.8732	23	27	22	24	24	32	25	30	28	27
49.2156	23	26	25	27	25	20	28	25	28	29
49.5579	27	31	26	29	21	28	29	33	28	28
49.8987	22	26	23	21	27	27	28	29	32	29
50.241	22	29	24	25	22	25	30	30	29	28
50.5832	25	23	26	29	27	25	23	36	33	27
50.9255	22	26	24	24	28	26	27	29	29	26
51.2677	21	28	24	30	29	30	29	26	29	29
51.6084	21	26	23	28	22	29	23	28	35	28
51.9506	24	26	22	29	25	28	29	28	30	34
52.2928	29	35	24	27	28	26	35	28	29	27
52.635	29	37	33	34	39	37	29	33	35	36
52.9772	23	26	25	24	28	31	28	31	34	32
53.3178	24	24	30	28	27	29	32	34	35	33
53.6599	33	34	28	38	32	36	40	38	35	40
54.0021	39	46	45	46	50	48	41	48	46	47
54.3442	49	52	52	52	59	51	55	58	50	47
54.6847	28	28	30	35	36	36	35	42	36	32
55.0268	22	31	23	29	25	31	27	36	28	32
55.3689	20	24	27	25	24	25	29	36	31	34
55.7109	22	30	21	27	28	26	31	28	35	31
56.0514	22	26	23	23	30	26	30	35	32	32
56.3934	21	30	21	28	28	31	26	31	30	29
56.7355	27	24	27	24	28	26	33	25	29	29
57.0759	24	26	25	26	22	30	32	32	31	31
57.4179	23	30	26	24	31	29	34	35	33	28
57.7598	23	31	19	25	27	26	33	34	28	28
58.1003	21	31	24	25	26	26	29	28	32	27
58.4422	24	26	25	26	24	28	28	28	34	32
58.7841	21	30	23	26	29	29	31	26	31	29
59.1245	25	25	27	26	29	24	28	26	29	28
59.4664	18	29	20	23	30	25	29	32	31	29
59.8083	26	26	25	21	26	27	28	32	28	32
60.1486	21	31	25	22	31	25	23	31	31	29
60.4904	29	31	28	26	35	34	32	31	34	30
60.8323	21	29	27	31	28	27	34	35	31	36
61.1725	24	28	20	24	27	25	27	28	27	29
61.5143	22	30	25	22	27	27	32	36	27	27
61.8546	21	27	21	28	30	26	30	31	30	31
62.1964	20	23	24	23	26	27	32	28	30	31
62.5381	21	27	24	23	24	28	26	31	37	30
62.8783	19	24	23	22	23	31	24	32	30	26
63.2201	24	27	22	28	30	25	31	31	31	26
63.5603	24	28	24	26	22	22	29	31	30	28
63.9019	19	25	22	21	21	24	31	31	33	31
64.2436	23	23	21	27	30	26	26	35	28	30
64.5838	22	23	23	24	21	26	30	34	29	31
64.9254	21	25	21	19	25	26	26	27	32	28
65.2655	21	28	25	25	24	31	27	34	29	39
65.6071	24	30	22	24	28	29	30	30	33	29
65.9472	25	21	23	25	26	31	26	27	29	33
66.2888	24	27	19	24	26	27	31	29	28	31
66.6289	27	27	23	24	24	24	27	32	29	29
66.9704	21	28	25	30	29	27	24	28	30	30
67.3105	24	25	24	27	28	26	32	28	30	30
67.652	22	32	24	26	26	27	27	33	30	30
67.992	22	28	21	29	26	31	30	28	31	29
68.3335	20	28	23	23	26	28	30	30	29	29
68.6735	24	32	27	26	23	30	29	31	27	34
69.0149	20	29	24	33	26	28	25	30	30	29
69.3549	23	22	25	23	28	26	28	30	25	27
69.6963	21	26	26	26	28	26	33	32	30	29
70.0362	23	27	26	24	27	29	35	31	33	26
70.3776	27	27	22	24	25	30	27	32	24	28
70.7175	21	34	22	27	30	26	32	28	29	31
71.0589	22	32	23	23	21	28	34	30	31	31
71.3988	24	25	24	30	28	25	30	30	33	35
71.7386	21	26	30	29	28	25	32	34	31	32
72.0799	23	26	27	26	26	25	28	29	27	36
72.4197	23	29	26	24	33	26	31	33	35	33
72.761	21	26	26	28	29	29	33	32	31	32
73.1008	23	29	23	29	29	29	34	33	33	30
73.4421	21	27	24	27	28	25	28	32	34	36
73.7818	21	27	25	23	26	32	29	33	30	34
74.1216	19	23	29	28	27	28	28	34	32	36
74.4628	19	24	26	29	31	31	28	27	31	34
74.8025	22	27	25	29	28	28	34	33	31	33
75.1422	28	27	27	29	31	29	33	32	31	33
75.4834	27	32	28	28	31	31	29	33	31	35
75.8231	29	30	28	29	34	27	34	39	34	35
76.1642	38	53	46	40	43	37	31	35	35	35
76.5038	112	120	113	112	89	82	52	40	26	35
76.8435	203	262	230	187	156	127	92	45	33	32
77.1846	282	149	144	152	129	105	76	43	39	38
77.5242	62	36	37	41	46	38	41	40	37	36
77.8637	45	40	37	40	39	39	45	46	43	41
78.2048	27	29	35	32	34	36	40	41	44	38
78.5444	31	38	28	38	37	37	44	44	42	42
78.8839	29	36	32	31	38	42	43	52	51	58
79.2234	34	36	32	42	38	50	43	74	73	65
79.5644	35	34	36	31	40	40	50	53	53	41
79.9039	24	38	38	33	35	37	34	44	39	41
80.2434	34	40	34	35	36	38	34	41	35	34
80.5843	25	29	27	28	31	33	34	38	32	36
80.9238	24	28	32	31	30	30	29	34	33	30
81.2632	24	28	24	25	28	30	33	32	33	35
81.6026	28	28	28	32	26	32	31	36	36	32
81.9435	20	31	30	28	28	33	30	29	37	28
82.2829	26	31	28	30	36	31	29	37	36	29
82.6223	27	32	28	28	32	32	34	33	35	37
82.9616	27	35	27	30	34	32	35	37	36	39
83.3025	24	32	26	34	31	33	33	37	32	31
83.6418	29	31	29	27	29	34	33	37	35	28
83.9811	24	32	27	27	27	29	34	35	32	35
84.3204	22	24	30	27	28	28	30	32	30	37
84.6597	23	28	27	32	26	31	30	33	33	32
85.0005	24	32	27	28	30	23	32	40	35	27
85.3397	30	25	25	30	26	28	31	39	36	29
85.679	28	31	34	30	25	25	32	37	36	35
86.0182	22	31	29	25	30	35	34	35	35	36
86.3574	23	29	33	28	31	34	30	39	39	32
86.6966	23	33	29	27	34	35	33	37	33	36
87.0373	25	31	25	30	28	31	41	42	36	34
87.3764	25	29	30	25	28	30	33	37	39	34
87.7156	26	25	26	23	33	33	34	34	35	30
88.0547	23	28	24	26	25	32	33	37	29	32
88.3938	24	32	28	28	32	26	29	38	31	37
88.7329	21	26	30	30	30	36	33	39	35	36
89.072	28	29	30	23	23	29	34	31	34	37
89.4126	23	29	31	25	27	31	32	35	37	32
89.7517	22	31	24	31	24	31	40	34	35	39
90.0907	28	32	25	28	35	33	37	42	34	35
90.4297	24	32	36	35	28	40	41	36	35	34
90.7688	31	35	34	33	34	37	39	44	38	38
91.1078	29	30	35	31	31	34	36	35	31	29
91.4468	26	26	28	30	38	28	35	39	40	33
91.7857	22	29	28	30	29	32	37	35	35	39
92.1247	26	30	26	31	31	34	30	37	34	39
92.4636	22	35	25	33	34	29	34	36	46	43
92.8026	26	33	30	33	30	35	33	34	38	39
93.1415	24	28	31	31	33	36	36	36	35	41
93.4804	27	31	33	36	33	29	41	37	39	39
93.8193	25	28	35	31	35	30	35	39	40	38
94.1596	22	35	28	34	31	33	32	40	40	38
94.4985	23	32	31	35	31	32	37	37	37	37
94.8373	28	33	29	34	32	33	42	38	37	38
95.1762	27	29	28	28	32	31	38	40	38	39
95.515	26	33	32	33	34	38	40	48	38	38
95.8538	27	33	36	32	36	34	32	40	41	36
96.1926	25	34	32	32	33	33	38	39	32	38
96.5313	26	33	30	31	36	30	32	36	38	39
96.8701	26	35	28	31	36	36	37	35	39	38
97.2073	28	32	29	34	30	37	35	37	39	41
97.546	29	32	31	33	36	42	41	41	38	42
97.8848	29	34	28	34	35	40	42	43	33	37
98.2234	25	34	31	27	36	34	39	44	34	36
98.5621	21	35	35	31	36	39	36	39	39	40
98.9008	22	29	24	34	40	40	39	41	38	42
99.2394	29	35	24	34	36	39	37	48	39	44
99.5781	23	31	34	33	36	34	42	47	42	43
99.9167	22	36	32	31	34	41	38	38	41	43
100.255	28	33	28	38	42	40	44	46	31	42
100.594	25	32	33	31	36	37	42	42	47	47
100.932	27	33	35	37	39	39	42	52	45	44
101.271	25	34	26	34	35	39	49	48	53	44
101.61	29	36	30	37	39	38	41	53	53	48
101.947	25	38	29	36	40	44	52	59	57	63
102.285	31	37	38	38	44	46	54	65	63	62
102.624	37	43	39	42	50	56	64	76	69	70
102.962	50	54	50	65	53	59	56	74	66	64
103.301	65	72	56	68	56	60	62	73	68	55
103.639	48	58	52	58	54	54	60	62	60	59
103.978	46	55	52	56	53	58	66	69	56	55
104.314	35	43	38	44	46	50	59	52	45	55
104.653	31	33	36	36	44	41	54	56	49	51
104.991	28	37	28	38	41	41	48	50	48	49
105.33	28	35	37	37	41	42	53	60	52	52
105.668	29	33	32	41	42	53	53	54	56	54
106.006	33	43	39	46	42	55	50	66	48	57
106.343	44	62	57	55	65	74	80	82	75	75
106.682	89	147	126	135	146	141	134	158	125	141
107.02	186	269	247	282	268	273	245	250	221	213
107.358	217	230	219	237	254	280	252	280	213	206
107.696	272	242	247	253	273	276	262	279	269	268
108.033	266	310	278	300	322	350	334	309	241	187
108.372	154	153	152	165	165	145	151	182	150	130
108.71	144	174	164	174	182	165	174	212	195	194
109.048	321	351	330	334	322	301	332	392	344	335
109.385	588	617	540	590	554	531	549	621	602	573
109.723	540	373	399	426	499	476	498	542	366	302
110.061	87	76	80	91	114	116	137	151	123	102
110.399	39	48	51	53	58	66	75	85	79	70
110.736	44	46	39	43	51	58	69	72	62	60
111.074	32	45	42	41	47	48	58	61	60	56
111.412	33	41	36	39	54	53	60	64	53	62
111.749	37	38	37	41	49	45	51	60	58	63
112.087	36	46	38	38	48	52	57	64	57	56
112.425	32	38	43	44	43	53	54	54	50	51
112.763	37	40	36	46	51	43	52	60	48	52
113.1	29	33	44	41	50	46	48	56	51	49
113.438	35	40	44	42	48	56	53	55	51	46
113.776	35	37	41	40	45	40	50	51	54	53
114.112	36	47	35	45	45	40	47	53	49	43
114.45	33	48	38	44	45	44	49	56	50	54
114.787	34	48	42	45	54	48	48	60	61	54
115.125	44	59	51	60	54	55	65	61	61	52
115.463	59	67	64	71	71	62	65	72	60	61
115.799	61	71	56	69	70	70	75	74	71	63
116.137	60	53	51	54	54	64	66	71	63	59
116.475	44	45	47	43	42	46	50	57	59	50
116.811	29	42	38	48	46	44	54	64	46	50
117.149	28	35	33	44	48	48	52	53	56	49
117.485	32	46	42	42	51	48	44	55	47	47
117.823	35	44	42	43	45	51	54	59	56	53
118.161	36	38	41	45	48	45	57	58	51	57
118.497	35	50	44	44	49	49	53	66	53	50
118.835	38	51	44	46	46	54	54	59	51	52
119.172	38	42	42	46	49	50	49	52	56	52
119.509	35	45	42	50	52	56	56	52	51	54
119.846	39	42	42	44	50	50	57	59	44	56
120.183	36	45	46	44	52	60	58	56	57	49
120.521	39	45	42	50	50	55	52	62	55	55
120.857	32	44	48	47	52	58	54	55	57	51
121.195	39	45	39	49	47	54	54	55	55	57
121.531	38	47	38	42	49	51	57	62	57	50
121.869	33	46	45	47	51	56	55	65	56	59
122.205	38	44	39	52	53	60	66	66	58	61
122.543	44	54	43	51	56	57	72	60	60	56
122.879	38	52	52	52	59	67	66	69	62	59
123.216	38	44	53	51	54	62	61	81	62	62
123.553	50	52	44	63	64	66	84	71	66	67
123.89	53	69	58	64	68	76	72	76	70	63
124.226	69	81	77	80	85	92	87	95	77	64
124.564	126	137	128	130	154	151	121	100	97	79
124.9	504	625	543	534	534	481	324	154	99	82
125.237	2717	2728	2452	2283	1945	1529	923	259	120	92
125.573	5708	5968	5298	4774	4044	3149	1759	334	135	111
125.909	4011	2179	2081	1850	1553	839	467	226	137	104
126.247	613	373	360	332	311	244	191	189	118	93
126.583	274	198	192	180	171	152	157	170	108	95
126.92	199	135	126	130	127	112	124	145	119	109
127.256	133	108	99	96	100	98	122	154	107	95
127.594	92	81	80	83	90	94	108	134	115	102
127.93	97	76	75	83	80	86	101	152	119	101
128.265	92	68	66	63	85	90	113	141	125	99
128.603	90	75	76	76	89	89	110	154	128	112
128.939	92	91	84	84	88	102	120	180	146	125
129.276	86	96	87	83	98	112	137	229	192	197
129.612	86	77	73	86	90	109	181	300	238	206
129.948	66	74	66	67	82	100	140	187	127	112
130.285	60	72	74	69	71	71	88	112	84	82
130.621	74	91	91	86	81	74	87	102	88	72
130.957	91	122	108	101	97	93	88	100	77	69
131.294	126	108	101	109	97	90	88	95	85	66
131.63	80	63	65	66	62	68	77	77	59	63
131.965	43	50	49	54	49	63	65	80	65	63
132.303	43	46	46	46	55	62	59	80	58	65
132.638	38	46	52	45	50	60	53	66	62	56
132.974	36	43	34	50	44	53	60	73	62	57
133.311	41	46	40	46	53	57	62	68	60	48
133.647	40	43	46	47	61	52	64	62	56	51
133.983	37	46	42	48	50	46	60	65	54	53
134.32	34	41	44	45	48	49	56	59	53	56
134.655	31	42	40	46	49	52	58	57	51	52
134.991	38	41	42	41	45	50	50	64	54	46
135.327	36	40	44	45	45	52	53	56	48	50
135.664	33	39	39	44	46	46	40	53	49	46
135.999	33	43	39	46	45	50	54	54	51	45
136.335	34	40	39	40	38	49	56	52	52	48
136.67	35	42	43	36	52	52	49	61	45	50
137.007	32	44	41	46	44	48	44	62	53	45
137.343	35	47	34	39	50	51	54	54	51	37
137.678	37	40	34	43	40	49	50	54	48	48
138.014	33	42	41	46	49	46	47	54	50	42
138.351	31	44	36	40	43	53	46	49	51	50
138.686	34	38	41	48	40	47	47	55	46	46
139.022	28	43	36	40	47	49	50	46	51	46
139.357	32	47	35	35	48	45	50	55	48	44
139.693	31	42	40	41	42	43	49	48	43	45
140.028	34	50	37	36	44	37	44	50	44	46
140.365	31	39	38	41	47	47	50	48	46	48
140.7	36	45	37	41	42	44	46	46	48	43
141.036	35	38	35	41	45	44	41	51	41	41
141.371	25	42	41	45	41	44	45	52	48	46
141.706	29	37	41	41	41	45	47	44	49	45
142.042	35	41	40	40	42	48	42	49	37	45
142.378	36	46	35	44	41	40	49	45	48	45
142.714	35	42	37	41	36	46	49	47	44	38
143.049	31	36	34	47	42	44	42	50	44	39
143.384	30	35	39	45	44	45	48	46	43	44
143.719	33	40	38	44	42	46	45	44	43	43
144.055	34	39	37	39	40	47	41	40	46	46
144.39	32	38	37	34	45	36	48	46	42	43
144.725	33	41	38	43	48	42	37	54	41	47
145.06	35	38	38	43	45	46	44	45	47	43
145.397	30	40	37	38	40	46	41	47	40	41
145.732	32	34	33	39	39	40	44	41	47	40
146.067	31	35	39	41	44	41	48	48	39	39
146.402	36	39	33	42	51	47	43	46	50	40
146.737	27	40	40	33	40	38	45	53	43	39
147.072	28	32	38	33	44	43	40	44	39	40
147.408	30	34	29	35	39	47	50	42	42	39
147.743	32	38	35	39	49	44	45	48	41	42
148.078	29	43	40	41	42	48	45	46	48	38
148.413	32	43	37	46	43	44	41	47	45	39
148.748	32	38	37	42	37	36	43	42	40	41
149.083	36	40	38	36	41	36	40	50	43	36
149.418	31	36	39	43	41	49	43	37	43	44
149.753	38	39	34	40	39	46	40	41	43	40
150.088	35	41	45	39	39	38	44	43	38	45
150.423	34	37	35	41	38	39	37	48	42	46
150.758	35	38	36	43	34	37	44	44	38	34
151.092	39	38	37	31	40	46	40	38	41	37
151.427	41	40	34	40	41	36	47	38	42	43
151.762	45	44	40	41	46	50	48	52	44	44
152.097	42	38	37	36	41	40	41	40	43	41
152.432	43	36	34	39	43	41	41	46	40	33
152.767	39	42	38	36	42	42	41	42	36	42
153.102	36	37	40	40	42	44	47	41	43	43
153.437	34	37	38	41	41	43	42	44	43	40
153.771	30	40	36	39	37	36	38	41	41	39
154.105	30	37	30	38	42	39	42	46	38	37
154.439	33	34	36	36	36	42	43	42	37	38
154.774	37	36	39	38	44	40	44	46	37	39
155.109	34	38	31	37	38	38	40	41	37	37
155.444	28	40	37	42	35	37	39	38	37	34
155.778	35	40	31	38	38	30	37	40	40	41
156.113	33	41	37	30	41	44	41	38	41	32
156.448	36	36	36	37	38	41	44	41	40	36
156.783	36	44	36	43	41	36	43	42	40	39
157.116	34	35	32	36	41	42	42	44	39	39
157.45	34	39	39	37	41	44	41	42	44	32
157.785	34	39	37	32	38	39	39	32	34	39
158.12	32	36	28	35	40	39	39	39	39	39
158.454	30	26	39	31	41	32	39	42	36	37
158.789	34	36	28	36	32	43	36	44	39	33
159.122	39	35	34	36	35	38	39	42	38	35
159.456	27	34	38	38	35	41	38	45	36	31
159.791	33	32	37	38	38	36	42	39	38	40
160.126	33	37	37	35	40	38	42	43	42	34
160.46	32	33	32	40	39	36	43	44	34	30
160.793	33	40	37	45	41	36	40	38	34	38
161.128	32	40	37	36	39	35	40	40	43	37
161.462	39	44	37	40	38	41	42	43	38	44
161.796	37	40	41	37	38	39	38	42	44	37
162.131	28	39	35	37	34	42	43	35	39	36
162.464	37	40	36	37	38	39	39	38	42	40
162.798	37	29	37	39	34	37	38	42	36	36
163.133	38	41	36	40	33	41	37	35	32	35
163.467	32	37	29	40	41	38	48	38	43	39
163.8	39	35	37	38	32	37	37	45	36	37
164.134	34	37	41	35	42	40	36	39	38	39
164.469	36	41	33	38	41	36	41	38	39	32
164.802	34	44	38	44	40	35	35	45	40	37
165.136	43	33	37	35	40	38	36	42	31	32
165.47	42	44	34	44	38	46	43	43	42	40
165.805	43	44	37	40	46	40	40	42	47	45
166.137	32	39	30	38	36	39	39	38	34	33
166.472	35	35	38	39	34	40	35	39	39	39
166.806	36	33	34	36	34	35	37	43	37	34
167.139	32	35	33	38	36	40	38	40	38	35
167.473	40	33	36	37	43	41	36	39	34	34
167.807	36	44	31	42	40	42	42	38	38	39
168.14	36	36	40	37	40	40	41	39	39	36
168.474	38	40	31	39	39	33	37	37	30	32
168.808	31	41	33	37	36	37	37	41	34	33
169.141	36	40	34	38	38	39	38	36	38	35
169.475	38	39	41	38	41	38	34	42	32	40
169.807	37	35	37	40	31	39	38	40	38	40
170.142	39	35	32	37	43	37	31	41	37	36
170.476	44	38	33	39	42	41	37	37	34	36
170.808	37	31	36	38	37	33	36	38	35	37
171.142	32	36	33	38	40	39	39	38	32	35
171.475	36	37	31	37	35	38	36	42	39	32
171.809	35	36	31	36	34	32	34	38	38	33
172.143	34	36	35	33	32	35	35	37	34	32
172.475	29	32	34	34	43	37	40	37	36	35
172.809	34	32	31	35	37	38	37	39	34	32
173.142	28	32	33	37	34	35	34	37	35	34
173.476	23	34	36	33	37	32	36	35	32	37
173.808	34	36	33	38	37	34	34	33	31	38
174.142	36	36	30	35	37	40	37	33	30	31
174.476	32	36	31	32	38	35	33	38	32	33
174.809	35	34	32	34	36	41	33	38	37	34
175.143	35	40	30	37	38	32	34	42	34	35
175.475	36	34	34	35	35	38	37	33	36	33
175.809	34	34	37	32	33	34	35	38	33	35
176.141	35	33	30	36	31	32	38	38	33	38
176.475	36	42	29	36	38	36	38	35	34	34
176.807	38	35	30	35	39	31	35	38	28	37
177.141	32	37	34	34	41	34	39	41	35	36
177.473	38	35	34	31	40	39	36	41	35	38
177.806	34	38	36	38	31	39	36	35	37	27
178.14	33	37	32	33	36	34	38	45	36	34
178.472	32	38	29	38	38	34	38	38	38	34
178.806	39	34	35	33	36	39	32	39	34	33
179.138	33	36	34	30	37	36	43	39	39	36
179.471	32	27	36	38	34	33	33	43	37	33
179.804	36	34	35	32	37	39	41	44	37	31
180.137	36	41	36	40	35	35	40	34	35	40
180.47	34	38	36	34	36	36	33	39	34	38
180.802	38	31	36	35	39	38	36	39	33	34
181.135	34	38	34	39	34	37	34	35	35	28
181.467	37	40	33	33	40	36	37	41	38	38
181.801	38	38	33	33	39	36	34	36	35	36
182.133	36	34	36	38	38	39	42	38	36	35
182.465	31	39	35	29	35	37	37	39	31	30
182.799	36	36	33	37	36	40	34	33	39	32
183.131	30	35	34	33	36	36	38	45	31	30
183.463	32	31	32	37	39	37	36	41	30	36
183.796	34	38	37	34	36	35	37	39	41	35
184.129	31	37	35	33	35	37	35	43	34	36
184.462	32	38	33	37	32	41	40	36	36	31
184.794	34	38	33	29	31	38	38	38	30	34
185.126	37	36	32	38	34	34	40	36	29	35
185.459	29	39	34	33	42	35	33	37	37	31
185.791	29	35	33	28	36	29	33	38	32	37
186.123	34	36	35	33	36	30	36	34	39	33
186.455	35	36	34	35	33	39	37	43	34	37
186.789	32	38	31	35	41	39	34	41	32	34
187.121	35	38	30	37	37	38	38	43	34	30
187.452	36	38	35	32	41	41	33	42	36	38
187.786	33	32	31	32	30	38	38	40	34	34
188.118	33	36	40	40	26	34	35	40	36	34
188.449	31	37	33	36	38	37	42	41	39	35
188.781	32	37	28	38	36	39	35	38	36	33
189.115	30	36	31	35	33	35	33	42	38	34
189.446	31	33	32	29	36	37	34	39	35	33
189.778	36	36	34	33	36	42	33	36	40	37
190.11	32	32	33	31	31	34	35	39	35	36
190.443	35	35	31	35	35	34	35	36	33	39
190.775	33	36	29	33	36	35	33	36	35	31
191.107	32	33	26	33	33	31	39	39	36	31
191.438	36	31	28	33	32	37	36	35	35	31
191.77	34	32	24	35	37	34	41	36	32	33
192.103	33	32	32	42	35	36	44	40	40	40
192.435	31	40	32	33	34	26	36	38	32	38
192.767	34	26	30	35	37	37	33	36	37	36
193.098	26	32	31	37	45	34	34	42	36	39
193.43	32	35	40	41	36	33	40	38	34	32
193.763	34	34	35	34	38	38	41	38	40	33
194.095	31	35	34	37	32	39	35	39	41	31
194.426	32	35	33	35	36	38	36	35	33	30
194.758	36	31	28	36	32	35	38	41	35	36
195.089	32	35	34	25	31	32	36	40	37	36
195.421	35	41	31	34	36	35	36	35	33	36
195.752	38	37	36	38	36	37	39	40	40	38
196.084	36	37	34	36	38	40	37	36	36	34
196.417	35	32	27	34	37	37	36	44	36	37
196.748	32	36	30	37	40	38	39	39	36	38
197.08	31	34	35	34	38	41	35	41	39	35
197.411	38	38	34	37	39	35	36	37	33	36
197.743	37	41	36	32	27	42	40	43	34	35
198.074	39	34	33	36	37	39	43	33	34	37
198.406	35	33	27	36	33	38	40	37	39	30
198.737	40	37	34	44	39	40	40	47	36	36
199.068	34	35	33	34	36	40	35	36	40	38
199.4	35	32	32	37	36	37	38	40	33	34
199.731	37	40	36	35	37	37	34	33	38	36
200.062	30	32	37	35	32	34	36	39	36	32
