# Supplementary material for: Raman fingerprint of two terahertz spin wave branches in a two-dimensional honeycomb Ising ferromagnet
Source: Nat Commun. 2018 Nov 30;9:5122. doi: 10.1038/s41467-018-07547-6 (PMC6269484; doi:10.1038/s41467-018-07547-6)
Supplement: Supplementary file 18 — Source Data Supplementary Figure 6 [file 41467_2018_7547_MOESM18_ESM.txt]

wavenumber	10K	15K	20K	25K	30K	35K	40K	45K	50K	55K	60K
50.2455	133	144	110.697	130	146	129	111.7	133	118.055	87.5674	125
50.5923	127	134	110.697	103	151	121	116.7	147	118.055	104.567	101.395
50.9376	137	139.891	93.6973	131	122.261	114	110.7	135	82.0547	95.5674	102.395
51.2829	125	143	104.697	144	128	124	116.7	126	106.055	94.5674	110.395
51.6281	141	127	120.697	141	148	133	126.7	143	119.055	71.5674	113.395
51.9733	129	135	103.697	140	134	136	127.7	128	113.055	101.567	126
52.3186	138	140	114	135	129	116.935	118.7	131	111.055	96.5674	116.395
52.6638	131	122	97.6973	133	146	124	120.7	144	122.055	97.5674	109.395
53.009	144	126	103.697	132	126	124	115.7	135	129.055	111.567	107.395
53.3541	138	125	124.697	129	126	142	111.7	135	117.055	89.5674	132
53.6993	141.217	150.891	97.6973	139	129	130	125.7	131	114.055	89.5674	113.395
54.0444	139.217	133	120.697	148	145	122	121.7	149.582	111.055	100.567	111.395
54.3896	134	117	108.697	150	127	132	126.7	151.582	114.055	105.567	95.3945
54.7347	121.217	123.891	117.697	145	126.261	123	118.7	123	116.055	74.5674	116.395
55.0798	133	123	105.697	136	119	141	104.7	129	136.055	108.567	112.395
55.4249	133	153.891	90.6973	140	139	142	117	131	113.055	102.567	111.395
55.7699	128	140	131.697	138	155.261	151.935	112.7	141	110.055	102.567	117.395
56.115	138	131	103.697	136	145	134	106.7	138	111.055	99.5674	141.395
56.46	129	131	100.697	126	121	132	137.7	124.582	104.055	94.5674	119.395
56.8051	137	143	111.697	124	138	141.935	132	130	125.055	102.567	116.395
57.1501	149	148.891	107.697	128	125	120	123.7	149	138	114.567	118.395
57.4951	137	145	112.697	106	138	143.935	118.7	135	125	129.567	134.395
57.84	182	169	164.697	186	166	171	165.7	186	164.055	154.567	178.395
58.185	136	134	115.697	137	144.261	142	130	148.582	100.055	123.567	127.395
58.53	153.217	150	116.697	133	152	141	127.7	127	133.055	133.567	124
58.8749	132	147	118.697	145	133	124	119.7	135	123.055	131.567	146.395
59.2198	141	143	104.697	132	132	132	119.7	136	132.055	153.567	112.395
59.5647	139	148	112.697	142	115	126	107	145.582	127	158.567	152.395
59.9096	139.217	145	117.697	125	136	127	118	141	123.055	183.567	148.395
60.253	139	166	118.697	151	145	142	121.7	143	134.055	168.567	154.395
60.5978	134	147.891	115.697	143	144	136	92.7002	129	144	205.567	160.395
60.9427	139	152.891	112.697	158	139	130	131.7	140	125.055	221	160.395
61.2875	132	150.891	110.697	147	139	140	127.7	163	134.055	231	176.395
61.6323	154	151	112.697	141	121	155.935	137.7	160	134.055	240.567	192.395
61.9771	157	169.891	133.697	145	152	145	120	144	142.055	280	197.395
62.3219	135	161.891	136	147	157	137	127.7	159	142	286	195.395
62.6666	172	178	121.697	147	124	161.935	152	145	136.055	295.567	222.395
63.0114	177.217	186.891	129.697	150	141	163	140.7	162	147.055	340.567	253
63.3546	150	181.891	153.697	149	153	167	164	177	156.055	382	287
63.6993	151	162.891	128.697	154	157	161	154	165	154.055	347	276.395
64.0441	170	179.891	133.697	155	147.261	162	138.7	162	148.055	360	304
64.3887	167	199.891	129.697	168	172.261	161	157.7	174	161.055	393	297.395
64.7334	168	172.891	140.697	164	167.261	183	148.7	174	151.055	415	349
65.0781	170	189.891	106.697	202.044	187.261	158	133.7	176	150.055	430	320
65.4212	165	214.891	154.697	185.044	187.261	162	150.7	162	166.055	404	322.395
65.7659	165	188.891	120.697	193.044	178.261	183.935	147.7	171	177.055	468	348
66.1105	168.217	191.891	133.697	142	177.261	154	150.7	181	168.055	462	348
66.4551	159	191.891	125.697	168	185	159	157.7	197.582	135.055	467	368.395
66.7997	178	193.891	123.697	178	160	174	157.7	185	172.055	491	362.395
67.1427	176	188.891	139.697	163	153	170	147.7	163	170.055	524	362.395
67.4873	179	191.891	153.697	167	178	179.935	159.7	197	190.055	492	363
67.8318	175	183.891	145.697	159	170	168	154.7	203	168.055	499	390.395
68.1763	178	203.891	134.697	180	166	151	164.7	194	157.055	489	383.395
68.5209	177	189.891	147.697	163	170	193	157.7	166	172.055	499	396
68.8638	189	232.891	108.697	172	188.261	163	167.7	185	194.055	520	417
69.2083	179.217	217.891	133.697	169	166	162	155.7	175	180.055	512	377.395
69.5528	169	181.891	130.697	166	168	153	159.7	204	168.055	492	385.395
69.8972	170.217	194.891	133.697	160	167	167	145.7	204	191.055	518	402.395
70.2402	189	206.891	133.697	192	170	155	153.7	167	175.055	481	364.395
70.5846	188.217	205.891	151.697	176.044	178	175	158.7	215	180.055	480	425.395
70.929	175	195.891	138.697	151	172	171.935	165.7	205	183.055	545	418.395
71.2734	189	186.891	142.697	161	169	181	165.7	200	171.055	535	412
71.6162	171	177.891	141.697	169	162	172	155.7	188	181.055	524	387
71.9606	173.217	187.891	143.697	183	162	163	150.7	174	187.055	488	395.395
72.305	176.217	185.891	152.697	185	166	172	151.7	157	182.055	518	398
72.6478	181	192.891	140.697	166	160	175	158.7	207	179	483	410.395
72.9921	180.217	197.891	155.697	176	162	197.935	167.7	206.582	183.055	492	398
73.3364	187.217	205.891	133.697	186	178.261	176	161.7	213.582	176.055	526	388
73.6792	177	212.891	135.697	183	187	185	171.7	237.582	171.055	528	400.395
74.0234	162	211.891	131.697	155	198	175	159	228.582	208.055	483	388.395
74.3677	187	212.891	142.697	167	179	170	157.7	230.582	160.055	452	382.395
74.7104	187	225.891	146.697	179	161	175.935	161.7	230.582	191.055	504	384
75.0546	208	234.891	186.697	224	199	185	169.7	189	196.055	538	402.395
75.3989	365.217	480.891	307.697	390	277	287.935	241.7	230	209.055	550	390
75.7415	818.217	800.891	691.697	625	504.261	440.935	308.7	228	198.055	494	369
76.0857	649	580.891	549.697	501	466	391	300.7	255.582	210.055	554	406
76.4299	303	278.891	248.697	272	263	248	213.7	225	214.055	501	421.395
76.7725	234.217	254.891	222.697	217	200	223	210.7	218	209.055	505	384.395
77.1167	218.217	240.891	148.697	214	185	209	201	227	206.055	539	413.395
77.4608	214.217	221.891	174.697	224	219.261	191	189.7	228	255.055	548	446.395
77.8034	200	241.891	159.697	237	213	214	205.7	273	256	582	451.395
78.1475	200.217	221.891	167.697	206	209.261	216	198.7	248	223.055	613	445
78.49	205.217	198.891	131.697	160	193	196	182.7	204	212.055	523	396.395
78.8341	197	213.891	155.697	194	172	177	175	210	191.055	517	407.395
79.1766	190.217	196.891	158.697	180	191	157	167.7	199	181.055	522	399.395
79.5207	156.217	199.891	133.697	170	169	154	181.7	208	186.055	508	400.395
79.8647	150.217	204.891	150.697	167	176.261	154.935	176	210	188.055	511	391
80.2072	184.217	212.891	152.697	190	184	184	172.7	225.582	189.055	525	388
80.5511	191.217	207.891	149.697	196	169	190.935	168.7	190	191.055	512	390.395
80.8936	182.217	202.891	145.697	184	166	188	177.7	203	189.055	507	344
81.2376	175.217	203.891	174	171	188	184	167.7	197	196.055	503	398.395
81.58	179	216.891	158.697	181	181	186.935	178	216.582	169.055	476	402.395
81.9239	183.217	204.891	135.697	196	178	195	167.7	213	193.055	527	398.395
82.2663	194.217	214.891	153.697	199	177	195.935	169	198	201.055	519	362.395
82.6102	204.217	200.891	149.697	191	177	160	179.7	175	197.055	494	387.395
82.9541	180.217	216.891	185.697	169	191	180	165.7	202	197.055	487	385.395
83.2964	174.217	208.891	146.697	185	188	197	173.7	208.582	185.055	532	390.395
83.6403	187	200.891	136.697	180	173	165	151.7	195	194.055	495	377
83.9826	174.217	196.891	135.697	165	180	194	167.7	211	186.055	487	372.395
84.3264	195.217	209.891	147	172	174	182	163.7	212	208.055	518	343.395
84.6687	169.217	204.891	133.697	183	156	182	161.7	201	184.055	482	388.395
85.011	179.217	206.891	142.697	197	188	173	143.7	206	205.055	515	404
85.3548	195.217	225.891	141.697	183	178	182	162.7	187	161.055	492	399.395
85.697	195	205.891	132.697	188	174	182	159.7	202	189.055	480	382.395
86.0408	189.217	210.891	134.697	195	168	182	174	187	193.055	513	366.395
86.383	186.217	211.891	199	176	154	191	181	211	205.055	509	397.395
86.7267	174	210.891	171	172	168	197	161.7	206	163.055	510	397.395
87.0689	204	223.891	192	201	199	195	189.7	249	204.055	504	394.395
87.4126	192.217	215.891	180	196	184	184	183	216	182.055	496	393
87.7548	213.217	200.891	156	172	178	191	169.7	211.582	197.055	527	376.395
88.0984	203	219.891	148.697	175	165	180	164.7	199	187.055	514	403
88.4406	174.217	215.891	142.697	180	173	188	170.7	205	218.055	473	391.395
88.7827	175.217	206.891	150.697	197	176	194	165.7	209	198	466	373.395
89.1263	186	237	151.697	190	172	190	172.7	184	198.055	528	393.395
89.4684	193	215.891	164.697	192	166	194	165.7	208	187.055	523	401.395
89.8119	197.217	233.891	147.697	183	198	191	182.7	218.582	199.055	508	356.395
90.154	226	216.891	159.697	188	189	199	173.7	211	200.055	534	349.395
90.496	187.217	199.891	153.697	190	181	181	180.7	231.582	190.055	493	389
90.8396	206.217	209.891	145.697	198	176	194	180.7	174	212.055	500	386.395
91.1816	172.217	206.891	148.697	185	186	177.935	185.7	210	214.055	479	371.395
91.5236	190.217	218.891	147.697	191	175	180	176.7	208	208.055	523	383.395
91.8671	189.217	204.891	148.697	198	187	178	180.7	198	202.055	539	382.395
92.209	204.217	188.891	153.697	185	175	188	151.7	221	234	521	385.395
92.5525	208	199.891	156.697	225	185	179	145.7	220	200.055	502	394.395
92.8944	182.217	220.891	145.697	188	180	185	167.7	192	178.055	517	380
93.2364	200.217	209.891	146.697	185	171	180	167.7	202	209.055	542	378
93.5798	198	221.891	163	197	175	176	181.7	225.582	214.055	519	399.395
93.9217	186	206.891	161.697	190	179	193.935	185.7	198	186.055	511	355.395
94.2636	200	230.891	155.697	186	172	199	192.7	223	198.055	524	382.395
94.6069	194.217	225.891	158.697	185	197.261	201	180.7	211	221.055	517	381.395
94.9488	195.217	213.891	140.697	208	147	187	184.7	222	192.055	483	360.395
95.2906	177.217	213.891	144.697	204	182	177	181.7	215	183.055	488	367.395
95.6324	190.217	201.891	157.697	184	192	202.935	185	209	201.055	492	366.395
95.9757	196.217	202.891	164.697	197	177	181	182.7	226	214.055	505	378
96.3175	198.217	219.891	165.697	207	183	194.935	184	196	223	518	394.395
96.6593	195.217	243	162.697	189	176	200.935	171.7	213	210.055	485	381
97.0026	205	222.891	165.697	215	204	202.935	155.7	229	221.055	540	380.395
97.3443	210.217	211.891	173	188	184	201	169.7	228	208.055	511	397
97.686	186.217	221.891	166.697	203	196	211	180.7	231	204.055	488	397.395
98.0278	189.217	234.891	162.697	196	204	200	187.7	215	217.055	532	400.395
98.371	208	228.891	171	206	182	204	184.7	223	238.055	554	401.395
98.7126	198.217	197.891	168.697	210	190	198.935	191.7	213	229.055	520	395.395
99.0543	193.217	225.891	179.697	220	210	211	188.7	265.582	203.055	575	444
99.396	206.217	252	163.697	216	176	192	200.7	207	209.055	531	391
99.7376	203.217	235.891	180	189	197	200	194.7	241	198.055	570	392.395
100.081	205	232.891	170.697	238.044	187	210	193.7	254	224.055	539	439
100.422	195.217	223.891	169.697	212	216.261	204	188.7	229	212.055	568	374.395
100.764	194.217	219.891	169.697	201	207	188	209.7	217	225.055	589	444
101.106	216.217	220.891	139.697	208	180	230.935	199.7	234	262.055	623	414
101.447	214	227.891	179.697	240	199	213	222.7	257	250.055	582	438
101.79	212.217	244.891	185.697	253.044	216	209	206.7	295	283.055	581	407.395
102.132	212.217	233.891	199.697	229	226	206	226.7	305	288.055	646	486.395
102.473	256.217	288.891	219.697	285	276	287	304.7	379.582	388.055	757	523.395
102.815	355.217	417.891	307.697	391.044	357	372	375	438.582	462.055	706	597
103.156	526.217	554.891	460.697	510.044	447	447	430	443	447.055	774	552.395
103.498	499.217	516	426	468	430	404	378.7	408	383	714	542.395
103.841	313	332.891	283.697	319	306.261	317	295.7	351	302.055	671	489
104.182	239.217	255.891	203.697	285	264.261	274	259.7	336	323.055	600	432.395
104.524	222.217	239.891	171.697	253	259	265	240.7	323.582	286.055	589	417.395
104.865	220	263	184.697	224	217	259	252.7	287	266.055	647	478
105.206	205.217	253.891	190.697	244	224	254.935	259.7	314	284.055	664	450.395
105.548	237.217	249.891	207	232.044	212	246	243.7	316	326.055	583	455.395
105.889	253.217	274	203.697	263	273.261	276	312.7	341	363.055	669	478.395
106.232	304.217	352.891	279	348	356.261	357	364.7	448	457.055	766	579.395
106.573	592.217	619.891	474.697	602	655	630	611.7	711	707.055	1038	847.395
106.915	957.217	1022.89	847.697	1045	1098.26	1072.93	1009.7	1098.58	1199.05	1498	1283.39
107.256	1637.22	1835.89	1511.7	1839	1893	1860	1663.7	1870.58	2042.05	2210.57	2003.39
107.597	2814.22	2914	2731.7	2742	2907.26	2739.93	2401.7	2495.58	2460.05	2681	2326.39
107.939	2630.22	2610.89	2559.7	2648.04	2447.26	2307	2128.7	2141.58	2012.05	2171	1889.39
108.28	1865.22	1926.89	1762.7	1885.04	1850.26	1769	1696.7	1902	1852.05	2022	1761.39
108.621	1683.22	1793.89	1667.7	1687.04	1518.26	1618	1469.7	1731	1745.05	1951	1644.39
108.962	1205.22	1220.89	1186.7	1180	1115.26	1195	1072.7	1299.58	1267.05	1507	1302
109.304	414.217	446.891	388	461.044	443.261	440	488.7	589	553.055	907	673
109.645	283.217	280	227.697	298	270	286	296.7	352	376.055	741	511.395
109.986	267.217	279	213.697	266	259.261	274.935	259.7	349	350	683	489.395
110.327	240.217	262.891	203.697	266	268	264	269.7	295	318	670	470
110.668	246.217	262.891	193.697	260	239.261	265	241	309	296.055	668	437.395
111.009	219.217	235.891	202.697	269.044	239	248	221.7	289	287.055	645	436.395
111.351	212.217	241.891	188.697	247	231	250.935	254.7	297	266.055	653.567	413.395
111.692	235.217	264.891	196.697	266	246	238	239.7	270	321	658	446
112.033	237.217	280	196.697	252	217	262	239.7	259	288.055	654	433.395
112.374	254.217	275.891	212.697	270	244	242	251.7	266	265.055	672.567	428
112.715	261	248.891	209.697	266	239	248	243.7	287.582	263.055	666	421.395
113.056	249.217	270.891	210.697	268	222	246	238.7	257	288.055	668.567	429.395
113.397	233.217	256.891	188.697	266.044	256	229	221.7	279	287.055	645.567	430.395
113.738	236.217	271.891	218.697	273.044	232	275	238.7	274.582	261.055	614	442.395
114.079	282	291.891	232.697	295	263	262	247.7	251	268.055	698	446.395
114.42	341.217	375.891	286	343	323.261	329	289.7	321	310.055	716.567	443.395
114.761	457.217	488.891	392.697	421.044	440.261	410	400	388.582	378.055	747	522.395
115.102	449.217	443.891	395.697	435	448.261	402.935	395.7	402	410.055	771	512.395
115.443	323.217	318.891	257.697	310.044	311.261	283	287.7	351.582	392	718	480.395
115.784	238.217	234.891	215.697	276	258	273	245.7	296	324	660.567	433
116.125	210.217	262.891	206	265	234	245	229.7	275	311	612.567	424.395
116.466	229.217	252.891	218	262.044	219.261	237	211.7	283	276	628.567	412.395
116.807	244.217	266	221	252.044	236.261	232	197.7	270	261.055	678	441.395
117.148	242.217	265.891	214.697	251	243	244	218.7	264	292	670.567	391.395
117.488	244.217	250.891	216	262.044	218	217	243.7	291	316	654.567	415.395
117.828	251.217	257.891	203.697	272	226	252	230.7	286	294	607	416
118.169	253	230	202.697	260	253	246	245.7	258	263.055	632	420.395
118.509	232.217	260.891	207.697	269.044	229	231	212	270	267.055	616.567	421
118.85	238.217	264.891	210	261.044	231	230	229.7	275	252.055	607	390
119.191	258.217	272.891	237.697	284.044	229	227	244.7	281	272.055	640.567	443.395
119.532	251.217	262	203.697	268	241	267.935	236.7	290	285.055	668	426.395
119.873	247.217	260.891	219	271.044	224	247	237.7	287	288	627.567	444.395
120.213	243.217	232.891	217.697	278	230	261	231.7	296	265.055	628	435
120.553	261.217	257.891	205.697	277.044	230	255.935	238.7	281.582	265.055	662	442
120.893	232.217	270.891	220.697	267.044	230.261	260	248.7	311	285.055	662.567	438.395
121.234	253.217	261.891	212.697	274	261	257	249.7	304	289	605.567	415.395
121.575	238.217	301.891	240	289.044	253.261	280	234.7	309	288.055	620.567	427.395
121.915	244.217	318	248.697	316	283.261	270	255.7	325	298.055	664	449
122.256	249.217	283.891	248.697	309.044	300.261	258	269	332.582	320.055	686.567	427.395
122.595	262.217	298.891	239.697	310.044	285.261	264	291.7	292	319	623	474
122.936	254.217	313.891	253.697	291	263	288	278.7	317	319.055	645.567	487.395
123.276	292.217	314.891	257.697	316	288.261	315.935	302.7	348	346.055	672.567	449.395
123.617	327.217	355.891	286.697	371	313	328	331.7	377	344.055	695.567	515
123.958	334.217	438.891	344.697	391.044	379.261	387.935	362.7	410.582	379.055	664	447.395
124.297	501.217	680.891	527.697	671.044	549	553	495	435	399.055	702.567	503.395
124.637	1750.22	3283.89	1863.7	3135.04	2438.26	2593.93	1581.7	793	513.055	796.567	555
124.978	11730.2	13341	11055.7	10777	8951	7716	4587.7	1251.58	616.055	822.567	592.395
125.318	17805	15367.9	15095.7	11779	9914.26	6867	3931	1190	648	827	602
125.657	4628	4058.89	3662.7	3491	3056.26	2120.93	1461.7	927	624.055	794.567	627.395
125.998	1789.22	1606	1485.7	1465.04	1282.26	1077.93	848.7	825	633.055	857	577.395
126.338	1045.22	994.891	889	941.044	858.261	721.935	593.7	733	596.055	852	561.395
126.679	733	715.891	701.697	697	610	548	527.7	636.582	595.055	827	583.395
127.018	638.217	669.891	542	608.044	536	543	492.7	646	620	909.567	633
127.358	635.217	662	547.697	614	537.261	505	493.7	668	636.055	824	592.395
127.699	607.217	589.891	533.697	547.044	542	520	481.7	632	595.055	800.567	617.395
128.039	549.217	555.891	521	557	538	524.935	519.7	651	626.055	853	649.395
128.378	575.217	556	448.697	552	481	491	483.7	648	656.055	912.567	705
128.718	542.217	552	488	526.044	492	481.935	478.7	726.582	761.055	982.567	764.395
129.059	535.217	564	489.697	522.044	486	496.935	536.7	770.582	797.055	1004.57	819.395
129.398	573.217	574	462.697	542.044	509.261	507	548.7	717.582	683.055	871.567	715.395
129.738	421.217	492	420	469.044	419	411	421.7	512	543.055	731.567	579.395
130.078	481.217	511	444.697	515.044	485.261	453	412.7	535	489	730.567	562.395
130.417	615.217	583	519.697	563.044	527	492.935	451.7	517	482.055	681.567	548.395
130.757	485.217	472	422	487.044	444	446	382.7	453	435.055	692	508.395
131.098	350.217	357.891	316.697	378.044	352	355	319.7	403.582	390.055	674.567	518
131.436	268.217	313.891	245.697	304.044	294	315.935	299.7	367	343.055	629.567	473.395
131.777	254.217	280.891	249.697	284	267	289.935	287.7	331	325.055	601.567	424.395
132.117	242.217	278.891	240.697	272.044	265.261	273	254.7	321	309.055	610	456.395
132.456	292.217	303	214.697	300.044	269.261	284.935	257.7	307	308.055	593.567	447.395
132.796	235.217	283	236.697	316.044	242	270	266.7	328	317	571.567	445.395
133.136	263.217	294	242.697	319.044	244	258	226.7	288	256.055	538.567	409.395
133.475	237.217	266.891	240	327.044	247.261	273.935	256.7	311	302.055	529.567	415.395
133.815	269.217	297	232.697	280.044	239.261	271	259.7	295	281.055	565.567	452.395
134.153	223.217	271.891	224.697	283.044	254	261	253	282	274	534.567	385.395
134.494	236.217	246	196.697	250.044	240	241.935	236.7	277	270.055	538.567	368.395
134.834	272.217	281	216.697	285.044	224	240.935	223.7	290.582	291	541.567	401.395
135.172	253.217	268.891	220.697	292.044	260.261	265.935	235.7	279	266.055	560.567	409.395
135.512	242.217	266	226.697	285.044	238.261	227.935	224.7	260	266.055	552.567	390.395
135.851	272.217	272.891	215.697	270.044	233.261	250.935	227.7	275	255.055	533.567	346.395
136.191	241.217	292.891	224.697	294.044	239	246	239.7	279	275	529.567	379.395
136.53	239.217	272.891	223	286	215	254	229.7	267	254.055	518.567	390.395
136.87	241.217	253	227	292	240	235.935	241.7	271.582	232.055	497.567	327.395
137.21	241.217	269	216	265.044	254.261	236	233.7	271	232.055	494.567	335.395
137.548	254.217	296.891	231.697	272.044	230	242	242.7	263	230.055	537.567	392.395
137.888	254.217	279	217.697	303.044	230	253.935	244.7	280	256.055	525.567	357.395
138.226	250.217	300.891	240	308.044	257.261	253	237.7	269	303.055	540.567	386.395
138.566	244.217	270.891	233.697	274.044	243.261	252	225.7	263	236.055	511.567	364.395
138.905	244.217	278	229.697	287.044	232	226	214.7	287	249.055	509.567	385.395
139.245	248.217	292	207.697	284.044	222	228	223	255	247.055	526.567	353.395
139.583	256.217	274.891	230.697	279.044	232	223	211.7	246	244	479.567	333.395
139.923	260.217	284.891	230.697	285.044	206	228	208.7	269.582	236.055	495.567	344.395
140.262	253.217	294.891	225.697	301.044	234	247.935	227.7	260	265	472.567	371.395
140.601	263.217	283.891	244.697	279.044	213	240	228.7	259	250.055	503.567	389.395
140.94	255.217	257	212.697	269.044	204	230	214.7	255	246.055	492.567	331.395
141.28	234.217	289	218	251.044	237	237	207.7	237	216.055	457.567	353.395
141.618	244.217	274	223.697	265.044	231	235	218.7	261.582	245.055	489.567	373.395
141.958	268.217	302.891	222.697	282.044	216	216.935	214.7	256	233.055	464.567	349.395
142.296	239.217	289.891	219.697	268.044	250.261	227	220.7	242	224.055	463.567	308.395
142.634	254.217	305.891	241.697	298.044	235	236	216.7	280	258.055	509.567	397.395
142.974	266.217	287.891	227.697	273.044	244.261	256.935	219	237	254	474.567	359.395
143.312	273	295	221.697	298.044	232.261	247.935	219.7	261.582	221.055	459.567	329.395
143.652	261.217	274	222.697	267.044	220	218	197	252	225.055	467.567	354.395
143.99	254.217	296.891	236.697	274.044	230	220	201.7	227	240.055	446.567	367.395
144.33	247.217	307	241	310.044	213	245.935	232	254.582	241.055	472.567	325.395
144.668	252.217	289.891	232.697	296.044	228	242	231.7	241.582	245.055	462.567	313.395
145.006	254.217	289.891	238.697	314.044	218	251	226.7	263	221.055	470.567	350.395
145.346	273.217	293.891	247	277.044	236.261	222	206.7	249	209.055	465.567	376.395
145.684	286.217	274.891	240.697	314.044	232	216	212.7	235	245.055	464.567	341.395
146.024	265.217	314.891	245.697	282.044	247	235	206.7	255.582	250.055	417.567	345
146.362	260.217	283.891	220.697	288.044	222	233	192.7	225	213.055	440.567	309.395
146.7	262.217	294	241.697	276.044	237	242.935	232.7	235	237	450.567	364.395
147.04	248.217	282	234.697	284.044	245	219	206.7	270	236.055	457	343.395
147.378	251.217	276	205.697	291.044	221	237	231.7	234	236.055	475	340.395
147.716	275.217	296	226.697	285.044	221	213	200.7	241.582	213.055	463	342.395
148.055	240.217	299	239	277.044	222	225	242	220	219.055	479.567	350.395
148.393	276.217	280.891	228	270.044	237.261	210	233	242	227.055	442.567	340.395
148.733	243.217	284.891	219	287.044	215	233	230	223	233.055	427.567	323.395
149.071	258.217	316	195.697	277.044	248	235	236	224	238.055	434.567	332.395
149.409	299.217	282.891	235.697	295.044	220	224	229	252.582	231.055	475	333.395
149.748	280.217	298	233.697	273.044	222	236	255	239	229.055	414.567	319.395
150.086	248.217	298.891	201.697	304.044	237	206	220	259	225.055	443.567	328.395
150.424	268.217	293	213.697	293.044	212	220	221	214	235	456	343.395
150.762	247.217	296.891	214.697	272.044	219	238.935	222	242	227.055	446	350.395
151.101	279.217	296	226.697	300.044	212	225	222	244	205.055	444.567	313.395
151.439	288.217	296	221.697	270.044	232.261	230	241	234.582	236.055	432.567	294.395
151.777	280.217	312	231.697	277.044	206	219.935	229	217	211.055	434.567	323.395
152.117	277.217	302.891	224.697	292.044	242	228	224	239	228.055	448.567	326.395
152.454	271.217	296	230.697	273.044	224	224.935	221	240	208.055	417.567	331.395
152.792	276.217	287	227.697	298.044	238	212	211	234	216.055	410.567	295.395
153.13	270.217	301	220.697	289.044	218.261	238	182.7	227	236.055	420.567	321.395
153.469	300.217	321	216.697	290.044	197	238	185.7	213	211.055	443.567	300.395
153.807	294.217	299	227.697	281.044	223	214	222.7	228	239.055	414	306.395
154.145	262.217	290	237.697	294.044	216	243	212.7	225	232.055	423.567	316.395
154.483	295.217	300	236.697	289.044	229	250.935	209.7	246	213.055	402.567	305.395
154.822	242.217	298	245.697	297.044	229	230	202.7	243	217.055	434.567	337
155.16	262.217	300.891	232.697	291.044	221.261	213	204.7	222	220	374.567	294.395
155.497	279.217	288	207.697	297.044	252.261	230	190.7	227	217.055	393.567	308.395
155.835	292.217	299	223.697	299.044	231.261	233	213.7	229.582	210.055	409.567	312.395
156.173	288.217	289	222.697	299.044	223	234	217.7	223	237	418.567	321.395
156.512	282.217	270.891	248.697	304.044	223	214	198.7	241.582	215.055	396.567	311.395
156.85	309.217	288	207.697	290.044	201.261	210	185.7	243	229	447.567	327
157.187	279.217	294.891	253	289.044	220	205	200.7	231	205.055	439.567	317.395
157.525	277.217	304	247.697	312.044	223	221.935	205.7	221	215.055	390	307.395
157.863	279.217	299.891	209.697	281.044	210	207	193.7	223	202.055	370.567	282.395
158.202	276	308.891	214.697	283.044	257.261	222	213	221	214.055	424.567	310.395
158.539	307.217	314	254	309.044	246.261	227	204.7	217	200.055	403.567	294.395
158.877	285.217	253	254.697	305.044	272.261	223	212.7	237	207.055	405.567	290.395
159.214	252	289	176.697	306.044	260	217	191.7	210	196.055	374.567	279.395
159.552	279.217	287	253.697	319.044	218	208	200.7	212	195.055	412.567	288.395
159.89	301.217	306	203.697	305.044	228	228	208.7	217	229	387	312.395
160.227	285.217	295.891	220.697	282.044	221	199	210.7	224	208.055	393	331.395
160.566	307.217	279	212.697	295.044	248.261	229	216.7	223	211	377.567	305.395
160.904	292.217	306.891	220.697	313.044	257.261	217.935	205.7	222	212.055	396.567	310.395
161.241	326	322.891	241.697	288.044	246.261	232	226	237	212.055	399.567	321.395
161.579	289.217	293	218	323.044	227.261	240	192.7	261	216.055	406.567	319.395
161.916	277.217	291	235.697	303.044	202	228.935	202.7	232.582	223.055	382.567	325.395
162.253	321	311	222.697	304.044	217	227.935	195.7	250	190.055	377	312.395
162.591	295.217	310	207.697	295.044	219	225	208.7	247	210.055	370.567	303.395
162.928	288.217	286	242.697	315.044	231	216	199.7	228	215.055	384	280.395
163.266	292.217	305	205.697	318.044	206	221	212.7	234	203.055	391.567	278.395
163.603	303	292	254.697	314.044	222	236.935	207.7	220	260	390.567	303.395
163.94	288.217	318	235.697	314.044	227.261	237.935	210.7	250	217.055	391.567	319.395
164.278	236.217	305.891	219.697	289.044	222	217	172.7	187	196.055	380.567	311.395
164.615	282.217	337	236.697	309.044	212	215	207.7	203	179.055	363	273.395
164.954	298.217	301	241.697	304.044	228	185	201.7	241.582	221	393.567	308.395
165.291	304	297	226.697	306.044	212	223.935	197.7	233	222.055	350.567	297.395
165.628	301.217	283	201.697	305.044	209	221	193.7	220	210.055	374.567	281.395
165.966	303.217	288	216.697	327.044	244	240.935	177.7	233	203.055	380.567	287.395
166.303	300.217	327	249.697	305.044	208.261	226	212.7	221	215.055	379.567	313.395
166.64	280.217	279	232.697	312.044	197	209	211.7	216	185.055	396.567	312.395
166.977	293	297	239.697	318.044	219	221	207.7	226	211.055	372	262.395
167.315	259	286	240.697	323.044	234.261	225	195.7	218	214.055	388	309.395
167.652	306.217	313	199.697	319.044	225	201	210.7	239.582	217	359.567	309.395
167.989	295.217	310	201.697	305.044	239.261	226.935	207.7	221	198.055	345.567	299.395
168.326	295.217	294	235.697	295.044	209	236	202.7	216	204.055	367.567	278.395
168.663	317.217	301	230.697	327.044	208	230	195.7	231	225.055	364.567	276.395
169	327.217	317.891	239.697	297.044	227	220	201.7	213	214	356.567	278.395
169.338	285.217	309	240.697	310.044	225	205	200.7	237	235.055	341.567	315
169.673	338.217	313	242.697	308.044	206	244.935	229.7	245	207.055	357.567	272.395
170.01	331.217	288	223.697	293.044	219	230	182.7	222	221	414	307.395
170.347	303.217	306	200.697	325.044	238	220	211.7	241	231.055	381	297.395
170.684	298	301	205.697	315.044	218	207.935	201.7	228.582	210.055	404	294.395
171.022	318.217	304	187.697	305.044	218	195.935	185.7	225	192.055	334.567	310.395
171.359	436	409	379.697	437.044	360	335	324.7	348	340.055	500.567	399.395
171.696	283.217	281	245.697	287.044	221	204	185.7	242	214.055	358.567	329.395
172.033	312.217	314	205.697	319.044	226.261	193	193.7	239	218.055	360.567	292.395
172.37	300.217	298	184.697	273.044	218	215	196.7	234	213.055	353.567	297.395
172.707	303.217	315	235.697	319.044	220	212.935	199.7	238	210.055	379.567	290.395
173.044	312	280	246.697	318.044	195	224	190.7	222	210	393.567	321.395
173.38	292	279	216.697	310.044	212	206	190.7	217	187.055	343.567	286.395
173.716	305.217	288	211.697	298.044	226	216.935	208.7	220	213.055	355	278.395
174.053	299.217	317.891	217.697	308.044	208	206	231	230	209.055	348.567	295.395
174.39	305.217	295.891	223.697	312.044	204	211	225	223	225.055	352.567	289.395
174.727	301.217	311	213.697	320.044	212	229	209.7	242	198.055	350	341
175.064	300	284	222.697	313.044	197	215.935	215	224	201.055	371	320
175.4	308.217	275	211.697	340.044	215.261	212	195.7	217	221.055	339.567	339
175.737	298	287	219.697	336.044	209	222	200.7	239	211.055	368.567	304
176.073	297.217	292	222.697	281.044	227	218	193.7	232	222.055	343.567	273.395
176.409	273	270	219.697	296.044	216.261	215	191.7	230	219.055	332.567	294.395
176.746	316.217	282	223.697	327.044	217	217	198	240.582	213.055	358.567	269.395
177.083	311	317	219.697	311.044	207	198	182.7	236	232.055	356.567	296.395
177.42	301	292	226.697	330.044	208	219	188.7	239	219.055	354.567	295.395
177.757	327	308	214.697	327	216.261	227	185	243.582	230.055	348.567	300.395
178.092	291.217	294	205.697	337.044	205	222	199.7	197	219.055	357.567	261.395
178.429	292	285	188.697	327.044	207	219	192	225	204.055	364.567	282.395
178.765	293.217	290.891	199.697	334.044	216	213	194.7	229	214.055	345.567	290.395
179.102	304	264	227.697	327	225	206	198.7	238	209.055	364.567	286.395
179.437	318.217	289	212.697	325.044	227	215	192.7	227	232.055	346.567	302.395
179.774	300	305	211.697	315.044	225	230.935	202.7	226	218.055	381.567	318
180.111	288.217	296	200.697	295.044	215.261	198.935	222	257	214.055	348.567	332
180.447	303.217	314	218.697	299.044	222	202	179.7	198	209.055	379	313
180.782	305	317	216.697	350.044	227.261	218	203.7	223	206.055	320.567	293
181.119	301	322	226.697	319.044	236	227	206.7	237	204.055	356.567	289.395
181.456	328.217	292	217.697	318.044	233	199	212.7	218	233.055	327.567	277.395
181.792	307	256	232.697	323.044	242.261	230	204.7	237	237.055	339.567	277.395
182.127	344.217	321	238.697	321.044	239	236	194.7	210	210.055	372.567	301.395
182.464	314	298	213.697	310.044	222.261	212	201	248	227.055	355.567	283.395
182.8	313.217	275	226.697	327.044	210.261	222	201.7	244	213.055	351.567	294.395
183.137	324	286	227	338	226	212	188.7	249	230.055	379.567	267.395
183.472	350	313	238.697	308.044	227	238.935	191.7	226	209.055	359.567	275.395
183.808	303.217	278	207.697	324.044	216.261	220	189.7	226	206.055	332.567	265.395
184.145	314.217	261	208.697	326.044	211	238.935	162.7	221.582	221.055	358.567	312.395
184.48	335.217	304	212.697	310.044	234	238	214.7	225	201.055	348.567	287.395
184.816	290	303	220.697	322.044	213	245	204.7	229	221.055	330.567	269.395
185.153	291	287	218.697	316.044	203	200	196.7	220.582	222	333.567	292.395
185.488	295	305	193.697	314.044	223	234.935	191.7	219.582	200.055	336.567	296.395
185.824	326	299	210.697	330.044	207	212.935	199	235	237.055	364.567	285.395
186.161	322.217	289	206.697	317.044	249	228	208.7	230	206.055	349.567	291.395
186.495	287	300	225.697	330.044	225	227	216.7	230	232	388.567	285.395
186.832	323.217	255	206.697	318.044	237	216	202.7	227	212.055	324.567	291.395
187.168	325.217	322	209.697	343.044	245	233	205.7	233.582	215.055	314.567	277.395
187.503	303	305	217.697	336	229	212	186.7	227	228.055	349.567	268.395
187.839	312.217	309.891	225	277.044	214	220	171.7	214	216.055	329.567	280.395
188.174	301	309	189.697	299	218	192	194.7	251	181.055	316.567	296.395
188.51	290	288	227.697	328	231	236	211.7	226	219.055	338.567	296
188.847	311	318	234.697	321	213	218.935	216.7	233	237.055	327.567	297
189.182	291	290.891	222.697	305	221	192.935	213.7	229	226.055	333.567	294.395
189.518	301	313.891	199.697	319.044	221	227.935	207	227	207.055	332	281.395
189.853	308.217	297	199.697	308	239	230.935	202.7	233.582	240.055	294.567	302.395
190.189	323	285	236.697	314.044	210	221.935	189.7	218	232	346.567	254.395
190.524	299	265	205.697	336.044	231.261	200	176.7	210	214.055	337.567	289.395
190.86	288	290	220.697	314.044	217	249	194.7	240	190.055	388.567	279.395
191.196	301	308	222.697	323	230.261	213	204.7	213	238	358.567	259.395
191.531	302.217	299	214.697	314.044	231	217	200.7	219	221	337	281
191.867	304	291	201.697	319.044	229	244	208.7	206	222.055	349.567	293.395
192.201	298	305	228.697	321.044	212	214	217.7	237	229.055	334.567	277.395
192.538	310	285	217.697	323.044	227	253	214.7	240	212.055	320.567	293.395
192.872	298	302	204.697	334	241	227	213	244	236.055	326.567	302.395
193.208	318.217	308	208.697	293	231	220	222.7	229	253	342.567	301.395
193.543	313	310	186.697	317	230.261	219	221.7	260.582	230.055	280.567	302.395
193.879	338.217	315	226.697	344	219	245	208.7	261	225.055	338.567	289.395
194.213	302	296	206.697	332	235	231.935	212.7	214	235.055	311.567	316
194.55	311.217	297	178.697	308	203	211	189.7	253	213.055	327.567	323
194.884	326	309.891	224.697	319	240.261	212	199.7	214	231.055	333.567	325
195.22	325	323.891	190.697	329.044	244	227	219.7	262.582	254.055	365.567	325
195.555	315.217	292	216.697	312.044	227	216	216.7	248	242.055	376.567	330
195.891	314.217	285	212.697	331.044	233	248	212.7	221	236.055	328.567	319
196.225	289	298	234.697	333	215	221	193.7	246	228.055	323.567	298
196.561	295	292	227.697	349	206.261	237.935	206.7	228	219.055	365.567	321
196.895	277	273	207.697	302	226	227	198.7	252.582	231	312.567	302
197.231	311.217	290	216.697	319	219	223	207.7	231	231	329.567	332
197.566	305	298	230	316	230	231	189.7	251	223.055	338.567	315
197.9	329.217	311	223.697	311	228	227	218.7	237.582	243	349.567	315
198.236	298.217	298	215.697	311	227	224	216.7	250.582	222.055	327.567	320
198.57	307	309	228.697	309	216	226	202.7	242	220.055	353.567	299
198.906	293	304.891	196.697	309	242	222.935	228	245	209.055	343.567	309
199.241	317	284	235.697	345	207	241	193.7	238	228.055	330	297
199.575	299	321	191.697	320	233	237	208.7	257	223.055	320.567	283.395
199.911	325	265	201.697	340	234	236	209.7	248	229.055	342.567	261.395
200.245	311.217	328	211.697	341	229	226	188	236	243	334.567	286.395
